# Supplementary material for: Ethyl 6-(6-meth­oxy-2-naphth­yl)-2-oxo-4-(2-thien­yl)cyclo­hex-3-ene-1-carboxyl­ate
Source: Acta Crystallogr Sect E Struct Rep Online. 2009 Jun 10;65(Pt 7):o1533. doi: 10.1107/S1600536809021308 (PMC2969391; doi:10.1107/S1600536809021308)
Supplement: Supplementary file 1 [file e-65-o1533-sup1.cif]

##############################################################################
###                                                                        ###
###        Electronic paper (Acta Crystallographica Section E)             ###
###                                                                        ###
##############################################################################
#                                                                            #
# This CIF contains the data in a paper accepted for publication in Acta     #
# Crystallographica Section E. It conforms to the requirements of Notes      #
# for Authors for Section E, and has been peer reviewed under the auspices   #
# of the IUCr Commission on Journals.                                        #
#                                                                            #
# Full details of the Crystallographic Information File format               #
# are given in the paper "The Crystallographic Information File (CIF):       #
# a New Standard Archive File for Crystallography" by S. R. Hall, F. H.      #
# Allen and I. D. Brown [Acta Cryst. (1991), A47, 655-685].                  #
#                                                                            #
# The current version of the core CIF dictionary is obtainable from          #
# ftp://ftp.iucr.org/pub/cif_core.dic. The current version number is 2.4.    #
#                                                                            #
# Software is freely available for graphical display of the structure(s) in  #
# this CIF.  For information consult the CIF home page http://www.iucr.org/  #
# cif/home.html                                                              #
#                                                                            #
# This file may be used for bona fide research purposes within the           #
# scientific community so long as proper attribution is given to the journal # 
# article from which it was obtained.                                        #
#                                                                            #
##############################################################################
                                             
data_global
_audit_creation_method     SHELXL-97
_journal_date_recd_electronic     2009-05-28
_journal_date_accepted     2009-06-04
_journal_name_full     'Acta Crystallographica, Section E'
_journal_year     2009
_journal_volume     65
_journal_issue      7
_journal_page_first     o1533
_journal_page_last     o1533
_journal_paper_category     QO
_journal_coeditor_code     SJ2629
_publ_contact_author_name     'Hongqi Li'
_publ_contact_author_address
; Key Laboratory of Science & Technology of Eco-Textiles, Ministry of
  Education, College of Chemistry, Chemical Engineering & Biotechnology,
  Donghua University,
  Shanghai 201620,
  People's Republic of China
;
_publ_contact_author_email     hongqili@dhu.edu.cn
_publ_contact_author_fax     '8621 6779 2608'
_publ_contact_author_phone     '8621 6779 2594'
_publ_section_title
;
Ethyl 6-(6-methoxy-2-naphthyl)-2-oxo-4-(2-thienyl)cyclohex-3-ene-1-carboxylate
;
loop_
    _publ_author_name
    _publ_author_footnote
    _publ_author_address
    'Li, Hongqi' .
;
Key Laboratory of the Science & Technology of Eco-Textiles
Ministry of Education
College of Chemistry, Chemical Engineering & Biotechnology
Donghua University
Shanghai 201620
People's Republic of China
;
    'Mayekar, Anil N.' .
;
Department of Studies in Chemistry
University of Mysore
Manasagangotri
Mysore 570 006
India
;
    'Narayana, B.' .
;
Department of Studies in Chemistry
Mangalore University
Mangalagangotri 574 199
India
;
    'Yathirajan, H. S.' .
;
Department of Studies in Chemistry
University of Mysore
Manasagangotri
Mysore 570 006
India
;
    'Harrison, W. T. A.' .
;
Department of Chemistry
University of Aberdeen
Aberdeen AB24 3UE
Scotland
;
_chemical_name_systematic
;
Ethyl 6-(6-methoxy-2-naphthyl)-2-oxo-4-(2-thienyl)cyclohex-3-
ene-1-carboxylate
;
data_I
_chemical_name_systematic
;
Ethyl 6-(6-methoxy-2-naphthyl)-2-oxo-4-(2-thienyl)cyclohex-3-ene-1-carboxylate
;
_chemical_name_common     ?
_chemical_formula_moiety     'C24 H22 O4 S'
_chemical_formula_sum     'C24 H22 O4 S'
_chemical_formula_iupac     'C24 H22 O4 S'
_chemical_formula_weight     406.48
_chemical_melting_point     ?
_chemical_melting_point_gt     415
_chemical_melting_point_lt     418
_symmetry_cell_setting     monoclinic
_symmetry_space_group_name_H-M     'P 21/c'
_symmetry_space_group_name_Hall     '-P 2ybc'
loop_
    _symmetry_equiv_pos_as_xyz
    'x, y, z'
    '-x, y+1/2, -z+1/2'
    '-x, -y, -z'
    'x, -y-1/2, z-1/2'
_cell_length_a     18.2501(4)
_cell_length_b     11.7176(2)
_cell_length_c     9.6846(2)
_cell_angle_alpha     90.00
_cell_angle_beta     93.0480(10)
_cell_angle_gamma     90.00
_cell_volume     2068.10(7)
_cell_formula_units_Z     4
_cell_measurement_reflns_used     8575
_cell_measurement_theta_min     2.33
_cell_measurement_theta_max     28.12
_cell_measurement_temperature     296(2)
_exptl_crystal_description     block
_exptl_crystal_colour     colourless
_exptl_crystal_size_max     0.45
_exptl_crystal_size_mid     0.29
_exptl_crystal_size_min     0.16
_exptl_crystal_density_diffrn     1.305
_exptl_crystal_density_meas     ?
_exptl_crystal_density_method     'not measured'
_exptl_crystal_F_000     856
_exptl_absorpt_coefficient_mu     0.184
_exptl_absorpt_correction_type     multi-scan
_exptl_absorpt_process_details     '(SADABS; Sheldrick, 2004)'
_exptl_absorpt_correction_T_min     0.922
_exptl_absorpt_correction_T_max     0.972
_exptl_special_details
;
;
_diffrn_ambient_temperature     296(2)
_diffrn_radiation_type     MoK\a
_diffrn_radiation_wavelength     0.71073
_diffrn_radiation_source     'fine-focus sealed tube'
_diffrn_radiation_monochromator     graphite
_diffrn_measurement_device_type     'Bruker SMART CCD area-detector'
_diffrn_measurement_method     '\f and \w'
_diffrn_detector_area_resol_mean     ?
_diffrn_reflns_number     17446
_diffrn_reflns_av_R_equivalents     0.0283
_diffrn_reflns_av_sigmaI/netI     0.0303
_diffrn_reflns_theta_min     2.24
_diffrn_reflns_theta_max     26.00
_diffrn_reflns_theta_full     26.00
_diffrn_measured_fraction_theta_max     0.997
_diffrn_measured_fraction_theta_full     0.997
_diffrn_reflns_limit_h_min     -22
_diffrn_reflns_limit_h_max     22
_diffrn_reflns_limit_k_min     -11
_diffrn_reflns_limit_k_max     14
_diffrn_reflns_limit_l_min     -11
_diffrn_reflns_limit_l_max     10
_diffrn_standards_number     0
_diffrn_standards_interval_count     ?
_diffrn_standards_interval_time     ?
_diffrn_standards_decay_%     ?
_refine_special_details
;
Refinement of <i>F</i>^2^ against ALL reflections. The weighted <i>R</i>-factor
<i>wR</i> and goodness of fit <i>S</i> are based on <i>F</i>^2^, conventional
<i>R</i>-factors <i>R</i> are based on <i>F</i>, with <i>F</i> set to zero for
negative <i>F</i>^2^. The threshold expression of <i>F</i>^2^ >
\s(<i>F</i>^2^) is used only for calculating <i>R</i>-factors(gt) <i>etc</i>.
and is not relevant to the choice of reflections for refinement.
<i>R</i>-factors based on <i>F</i>^2^ are statistically about twice as large
as those based on <i>F</i>, and <i>R</i>- factors based on ALL data will be
even larger.
;
_reflns_number_total     4035
_reflns_number_gt     2880
_reflns_threshold_expression     I>2\s(I)
_refine_ls_structure_factor_coef     Fsqd
_refine_ls_matrix_type     full
_refine_ls_R_factor_all     0.0863
_refine_ls_R_factor_gt     0.0632
_refine_ls_wR_factor_gt     0.1789
_refine_ls_wR_factor_ref     0.2016
_refine_ls_goodness_of_fit_ref     1.024
_refine_ls_restrained_S_all     1.024
_refine_ls_number_reflns     4035
_refine_ls_number_parameters     282
_refine_ls_number_restraints     0
_refine_ls_hydrogen_treatment     constr
_refine_ls_weighting_scheme     calc
_refine_ls_weighting_details
          'calc w=1/[\s^2^(Fo^2^)+(0.095P)^2^+0.9907P] where P=(Fo^2^+2Fc^2^)/3'
_atom_sites_solution_hydrogens     geom
_atom_sites_solution_primary     direct
_atom_sites_solution_secondary     difmap
_refine_ls_shift/su_max     0.001
_refine_ls_shift/su_mean     0.000
_refine_diff_density_max     0.264
_refine_diff_density_min     -0.375
_refine_ls_extinction_method     none
_refine_ls_extinction_coef     ?
loop_
    _atom_type_symbol
    _atom_type_description
    _atom_type_scat_dispersion_real
    _atom_type_scat_dispersion_imag
    _atom_type_scat_source
    'C' 'C' 0.0033 0.0016
                         'International Tables Vol C Tables 4.2.6.8 and 6.1.1.4'
    'H' 'H' 0.0000 0.0000
                         'International Tables Vol C Tables 4.2.6.8 and 6.1.1.4'
    'O' 'O' 0.0106 0.0060
                         'International Tables Vol C Tables 4.2.6.8 and 6.1.1.4'
    'S' 'S' 0.1246 0.1234
                         'International Tables Vol C Tables 4.2.6.8 and 6.1.1.4'
_computing_data_collection     'SMART (Bruker, 2001)'
_computing_cell_refinement     'SAINT (Bruker, 2001)'
_computing_data_reduction     'SAINT (Bruker, 2001)'
_computing_structure_solution     'SHELXS97 (Sheldrick, 2008)'
_computing_structure_refinement     'SHELXL97 (Sheldrick, 2008)'
_computing_molecular_graphics     'SHELXTL (Sheldrick, 2008)'
_computing_publication_material     'SHELXTL (Sheldrick, 2008)'
loop_
    _atom_site_type_symbol
    _atom_site_label
    _atom_site_fract_x
    _atom_site_fract_y
    _atom_site_fract_z
    _atom_site_U_iso_or_equiv
    _atom_site_adp_type
    _atom_site_calc_flag
    _atom_site_refinement_flags
    _atom_site_occupancy
    _atom_site_disorder_assembly
    _atom_site_disorder_group
    C C1 0.1379(2) 0.5193(3) 0.4085(3) 0.0917(10) Uani d . 1 . .
    H H1A 0.1524 0.4568 0.4625 0.110 Uiso calc R 1 . .
    C C2 0.0777(2) 0.5795(4) 0.4405(4) 0.0955(12) Uani d . 1 . .
    H H2A 0.0516 0.5577 0.5160 0.115 Uiso calc R 1 . .
    C C3 0.05423(16) 0.6739(3) 0.3619(4) 0.0845(9) Uani d . 1 . .
    C C4 0.09205(15) 0.7057(3) 0.2525(3) 0.0733(8) Uani d . 1 . .
    H H4A 0.0762 0.7682 0.1997 0.088 Uiso calc R 1 . .
    C C5 0.15546(13) 0.6457(2) 0.2168(3) 0.0593(6) Uani d . 1 A .
    C C6 0.17879(16) 0.5499(2) 0.2952(3) 0.0661(7) Uani d . 1 . .
    C C7 0.24126(19) 0.4896(3) 0.2584(3) 0.0810(9) Uani d . 1 A .
    H H7A 0.2567 0.4267 0.3108 0.097 Uiso calc R 1 . .
    C C8 0.28020(16) 0.5208(3) 0.1474(3) 0.0787(9) Uani d . 1 . .
    C C9 0.25672(16) 0.6164(3) 0.0705(3) 0.0768(8) Uani d . 1 A .
    H H9A 0.2829 0.6392 -0.0045 0.092 Uiso calc R 1 . .
    C C10 0.19634(15) 0.6766(3) 0.1033(3) 0.0694(7) Uani d . 1 . .
    H H10A 0.1818 0.7393 0.0497 0.083 Uiso calc R 1 A .
    C C11A 0.3387(4) 0.4303(7) 0.1361(8) 0.0567(17) Uani d P 0.489(11) A 1
    H H11A 0.3274 0.3649 0.1944 0.068 Uiso calc PR 0.489(11) A 1
    C C11B 0.3537(3) 0.4735(6) 0.0866(7) 0.0498(15) Uani d P 0.511(11) A 2
    H H11B 0.3642 0.5140 0.0013 0.060 Uiso calc PR 0.511(11) A 2
    C C12 0.41517(14) 0.4837(2) 0.1877(3) 0.0587(6) Uani d . 1 . .
    H H12A 0.4212 0.5568 0.1426 0.070 Uiso calc R 1 A 1
    H H12B 0.4149 0.4974 0.2864 0.070 Uiso calc R 1 A 1
    C C13 0.47940(14) 0.4085(2) 0.1587(3) 0.0563(6) Uani d . 1 A .
    C C14 0.47374(16) 0.3283(2) 0.0596(3) 0.0654(7) Uani d . 1 . .
    H H14A 0.5156 0.2875 0.0396 0.078 Uiso calc R 1 A .
    C C15 0.40620(18) 0.3025(3) -0.0168(3) 0.0779(8) Uani d . 1 A .
    C C16A 0.3403(3) 0.3921(6) -0.0137(8) 0.0659(19) Uani d P 0.511(11) A 1
    H H16A 0.3472 0.4565 -0.0763 0.079 Uiso calc PR 0.511(11) A 1
    C C16B 0.3388(3) 0.3456(5) 0.0561(7) 0.0501(17) Uani d P 0.489(11) A 2
    H H16B 0.3323 0.3031 0.1418 0.060 Uiso calc PR 0.489(11) A 2
    C C17 0.27068(18) 0.3302(3) -0.0483(4) 0.0771(8) Uani d . 1 . .
    C C18 0.1848(5) 0.3678(7) -0.2222(6) 0.190(3) Uani d . 1 . .
    H H18A 0.1700 0.2910 -0.1987 0.228 Uiso calc R 1 A .
    H H18B 0.1906 0.3710 -0.3211 0.228 Uiso calc R 1 . .
    C C19 0.1297(5) 0.4479(7) -0.1848(8) 0.212(3) Uani d . 1 A .
    H H19A 0.0839 0.4294 -0.2329 0.317 Uiso calc R 1 . .
    H H19B 0.1442 0.5236 -0.2095 0.317 Uiso calc R 1 . .
    H H19C 0.1240 0.4443 -0.0869 0.317 Uiso calc R 1 . .
    C C20 0.54589(14) 0.4261(2) 0.2453(3) 0.0628(7) Uani d . 1 . .
    C C21 0.56318(14) 0.5200(2) 0.3318(3) 0.0689(7) Uani d . 1 A .
    H H21A 0.5331 0.5831 0.3424 0.083 Uiso calc R 1 . .
    C C22 0.63359(19) 0.5044(3) 0.4008(4) 0.0956(10) Uani d . 1 . .
    H H22A 0.6556 0.5588 0.4595 0.115 Uiso calc R 1 A .
    C C23 0.66455(19) 0.4056(3) 0.3736(5) 0.1036(12) Uani d . 1 A .
    H H23A 0.7098 0.3828 0.4128 0.124 Uiso calc R 1 . .
    C C24 -0.0321(3) 0.8260(6) 0.3341(8) 0.169(3) Uani d . 1 . .
    H H24A -0.0767 0.8524 0.3713 0.254 Uiso calc R 1 . .
    H H24B -0.0408 0.8082 0.2379 0.254 Uiso calc R 1 . .
    H H24C 0.0047 0.8844 0.3443 0.254 Uiso calc R 1 . .
    S S1 0.61390(5) 0.32512(7) 0.26068(12) 0.0945(4) Uani d . 1 A .
    O O1 0.2523(2) 0.3953(3) -0.1501(3) 0.1250(10) Uani d . 1 A .
    O O2 0.23644(17) 0.2511(2) -0.0137(3) 0.1130(9) Uani d . 1 A .
    O O3 -0.00726(14) 0.7259(3) 0.4069(3) 0.1238(11) Uani d . 1 . .
    O O4 0.40154(14) 0.2313(2) -0.1083(2) 0.0996(8) Uani d . 1 . .
loop_
    _atom_site_aniso_label
    _atom_site_aniso_U_11
    _atom_site_aniso_U_22
    _atom_site_aniso_U_33
    _atom_site_aniso_U_12
    _atom_site_aniso_U_13
    _atom_site_aniso_U_23
    C1 0.127(3) 0.076(2) 0.070(2) -0.028(2) -0.0062(19) 0.0070(16)
    C2 0.106(3) 0.110(3) 0.071(2) -0.048(2) 0.0134(18) -0.006(2)
    C3 0.0610(16) 0.109(3) 0.084(2) -0.0190(16) 0.0062(14) -0.015(2)
    C4 0.0597(15) 0.080(2) 0.0794(18) 0.0007(13) -0.0029(13) -0.0023(15)
    C5 0.0576(13) 0.0555(15) 0.0637(14) -0.0041(11) -0.0067(11) -0.0018(12)
    C6 0.0832(17) 0.0517(15) 0.0614(15) -0.0115(13) -0.0138(13) -0.0029(12)
    C7 0.104(2) 0.0579(17) 0.077(2) 0.0198(16) -0.0339(17) -0.0135(15)
    C8 0.0733(17) 0.079(2) 0.080(2) 0.0214(15) -0.0240(15) -0.0337(17)
    C9 0.0673(16) 0.085(2) 0.0781(18) 0.0060(15) 0.0041(14) -0.0083(16)
    C10 0.0680(16) 0.0662(18) 0.0738(17) 0.0069(13) 0.0020(13) 0.0082(14)
    C11A 0.067(3) 0.047(4) 0.056(4) -0.003(3) 0.002(3) 0.006(3)
    C11B 0.062(3) 0.037(3) 0.050(3) 0.001(2) 0.003(2) 0.005(2)
    C12 0.0691(14) 0.0452(13) 0.0620(14) 0.0002(11) 0.0051(11) -0.0005(11)
    C13 0.0683(14) 0.0429(13) 0.0588(14) 0.0007(10) 0.0134(11) 0.0065(11)
    C14 0.0757(16) 0.0535(15) 0.0682(16) 0.0077(12) 0.0151(13) -0.0001(13)
    C15 0.089(2) 0.0624(17) 0.0824(19) 0.0045(15) 0.0099(15) -0.0215(16)
    C16A 0.085(4) 0.052(4) 0.061(4) -0.002(3) 0.003(3) 0.002(3)
    C16B 0.068(3) 0.037(3) 0.045(3) -0.002(2) 0.001(2) 0.001(3)
    C17 0.0830(19) 0.0625(19) 0.086(2) -0.0068(15) 0.0024(16) -0.0232(17)
    C18 0.266(8) 0.195(6) 0.103(4) 0.108(6) -0.067(5) -0.030(4)
    C19 0.222(8) 0.195(7) 0.209(7) 0.017(7) -0.066(6) -0.024(6)
    C20 0.0628(14) 0.0547(15) 0.0719(16) 0.0001(11) 0.0139(12) 0.0094(13)
    C21 0.0631(14) 0.0668(17) 0.0753(17) 0.0019(12) -0.0092(12) -0.0095(14)
    C22 0.084(2) 0.090(2) 0.110(3) -0.0001(19) -0.0164(19) -0.011(2)
    C23 0.0742(19) 0.091(3) 0.144(3) -0.0013(18) -0.015(2) 0.014(2)
    C24 0.101(3) 0.190(6) 0.220(6) 0.053(4) 0.038(4) -0.022(5)
    S1 0.0799(5) 0.0638(5) 0.1391(9) 0.0073(4) -0.0014(5) 0.0047(5)
    O1 0.171(3) 0.105(2) 0.100(2) 0.004(2) 0.022(2) 0.0166(17)
    O2 0.140(2) 0.0862(18) 0.1104(19) -0.0330(17) -0.0168(17) 0.0061(15)
    O3 0.0724(15) 0.181(3) 0.120(2) -0.0047(18) 0.0278(15) -0.032(2)
    O4 0.1168(18) 0.0868(16) 0.0945(16) 0.0164(13) -0.0023(13) -0.0425(14)
_geom_special_details
;
All e.s.d.'s (except the e.s.d. in the dihedral angle between two l.s. planes)
are estimated using the full covariance matrix. The cell e.s.d.'s are taken
into account individually in the estimation of e.s.d.'s in distances, angles
and torsion angles; correlations between e.s.d.'s in cell parameters are only
used when they are defined by crystal symmetry. An approximate (isotropic)
treatment of cell e.s.d.'s is used for estimating e.s.d.'s involving l.s.
planes.
;
loop_
    _geom_bond_atom_site_label_1
    _geom_bond_atom_site_label_2
    _geom_bond_site_symmetry_2
    _geom_bond_distance
    _geom_bond_publ_flag
    C1 C2 . 1.354(5) ?
    C1 C6 . 1.406(4) ?
    C1 H1A . 0.9300 ?
    C2 C3 . 1.396(5) ?
    C2 H2A . 0.9300 ?
    C3 C4 . 1.347(4) ?
    C3 O3 . 1.369(4) ?
    C4 C5 . 1.413(4) ?
    C4 H4A . 0.9300 ?
    C5 C10 . 1.408(4) ?
    C5 C6 . 1.409(4) ?
    C6 C7 . 1.403(4) ?
    C7 C8 . 1.370(5) ?
    C7 H7A . 0.9300 ?
    C8 C9 . 1.400(5) ?
    C8 C11A . 1.513(7) ?
    C8 C11B . 1.593(6) ?
    C9 C10 . 1.360(4) ?
    C9 H9A . 0.9300 ?
    C10 H10A . 0.9300 ?
    C11A C16A . 1.520(8) ?
    C11A C12 . 1.586(7) ?
    C11A H11A . 0.9800 ?
    C11B C12 . 1.455(6) ?
    C11B C16B . 1.549(7) ?
    C11B H11B . 0.9800 ?
    C12 C13 . 1.505(3) ?
    C12 H12A . 0.9700 ?
    C12 H12B . 0.9700 ?
    C13 C14 . 1.343(4) ?
    C13 C20 . 1.453(4) ?
    C14 C15 . 1.436(4) ?
    C14 H14A . 0.9300 ?
    C15 O4 . 1.217(3) ?
    C15 C16B . 1.536(6) ?
    C15 C16A . 1.599(7) ?
    C16A C17 . 1.486(7) ?
    C16A H16A . 0.9800 ?
    C16B C17 . 1.571(6) ?
    C16B H16B . 0.9800 ?
    C17 O2 . 1.176(4) ?
    C17 O1 . 1.277(4) ?
    C18 O1 . 1.420(7) ?
    C18 C19 . 1.437(9) ?
    C18 H18A . 0.9700 ?
    C18 H18B . 0.9700 ?
    C19 H19A . 0.9600 ?
    C19 H19B . 0.9600 ?
    C19 H19C . 0.9600 ?
    C20 C21 . 1.409(4) ?
    C20 S1 . 1.715(3) ?
    C21 C22 . 1.428(4) ?
    C21 H21A . 0.9300 ?
    C22 C23 . 1.321(5) ?
    C22 H22A . 0.9300 ?
    C23 S1 . 1.683(4) ?
    C23 H23A . 0.9300 ?
    C24 O3 . 1.429(7) ?
    C24 H24A . 0.9600 ?
    C24 H24B . 0.9600 ?
    C24 H24C . 0.9600 ?
loop_
    _geom_angle_atom_site_label_1
    _geom_angle_atom_site_label_2
    _geom_angle_atom_site_label_3
    _geom_angle_site_symmetry_1
    _geom_angle_site_symmetry_3
    _geom_angle
    _geom_angle_publ_flag
    C2 C1 C6 . . 121.1(3) ?
    C2 C1 H1A . . 119.5 ?
    C6 C1 H1A . . 119.5 ?
    C1 C2 C3 . . 121.1(3) ?
    C1 C2 H2A . . 119.4 ?
    C3 C2 H2A . . 119.4 ?
    C4 C3 O3 . . 126.1(4) ?
    C4 C3 C2 . . 119.5(3) ?
    O3 C3 C2 . . 114.4(3) ?
    C3 C4 C5 . . 121.0(3) ?
    C3 C4 H4A . . 119.5 ?
    C5 C4 H4A . . 119.5 ?
    C10 C5 C6 . . 117.9(2) ?
    C10 C5 C4 . . 122.6(3) ?
    C6 C5 C4 . . 119.5(3) ?
    C7 C6 C1 . . 122.8(3) ?
    C7 C6 C5 . . 119.4(3) ?
    C1 C6 C5 . . 117.8(3) ?
    C8 C7 C6 . . 121.8(3) ?
    C8 C7 H7A . . 119.1 ?
    C6 C7 H7A . . 119.1 ?
    C7 C8 C9 . . 118.3(3) ?
    C7 C8 C11A . . 105.5(5) ?
    C9 C8 C11A . . 136.0(5) ?
    C7 C8 C11B . . 132.8(4) ?
    C9 C8 C11B . . 108.8(4) ?
    C11A C8 C11B . . 28.1(2) ?
    C10 C9 C8 . . 121.3(3) ?
    C10 C9 H9A . . 119.3 ?
    C8 C9 H9A . . 119.3 ?
    C9 C10 C5 . . 121.2(3) ?
    C9 C10 H10A . . 119.4 ?
    C5 C10 H10A . . 119.4 ?
    C8 C11A C16A . . 108.9(5) ?
    C8 C11A C12 . . 108.2(5) ?
    C16A C11A C12 . . 110.9(5) ?
    C8 C11A H11A . . 109.6 ?
    C16A C11A H11A . . 109.6 ?
    C12 C11A H11A . . 109.6 ?
    C12 C11B C16B . . 109.2(4) ?
    C12 C11B C8 . . 110.9(4) ?
    C16B C11B C8 . . 105.4(5) ?
    C12 C11B H11B . . 110.4 ?
    C16B C11B H11B . . 110.4 ?
    C8 C11B H11B . . 110.4 ?
    C11B C12 C13 . . 114.0(3) ?
    C11B C12 C11A . . 28.5(2) ?
    C13 C12 C11A . . 113.0(3) ?
    C11B C12 H12A . . 82.6 ?
    C13 C12 H12A . . 109.0 ?
    C11A C12 H12A . . 109.0 ?
    C11B C12 H12B . . 129.3 ?
    C13 C12 H12B . . 109.0 ?
    C11A C12 H12B . . 109.0 ?
    H12A C12 H12B . . 107.8 ?
    C14 C13 C20 . . 122.8(2) ?
    C14 C13 C12 . . 120.8(2) ?
    C20 C13 C12 . . 116.4(2) ?
    C13 C14 C15 . . 123.2(3) ?
    C13 C14 H14A . . 118.4 ?
    C15 C14 H14A . . 118.4 ?
    O4 C15 C14 . . 123.0(3) ?
    O4 C15 C16B . . 122.3(3) ?
    C14 C15 C16B . . 112.3(3) ?
    O4 C15 C16A . . 116.1(3) ?
    C14 C15 C16A . . 118.6(3) ?
    C16B C15 C16A . . 32.2(2) ?
    C17 C16A C11A . . 107.4(5) ?
    C17 C16A C15 . . 108.1(4) ?
    C11A C16A C15 . . 105.3(5) ?
    C17 C16A H16A . . 111.9 ?
    C11A C16A H16A . . 111.9 ?
    C15 C16A H16A . . 111.9 ?
    C15 C16B C11B . . 105.6(4) ?
    C15 C16B C17 . . 107.0(4) ?
    C11B C16B C17 . . 111.0(4) ?
    C15 C16B H16B . . 111.0 ?
    C11B C16B H16B . . 111.0 ?
    C17 C16B H16B . . 111.0 ?
    O2 C17 O1 . . 124.7(3) ?
    O2 C17 C16A . . 141.4(5) ?
    O1 C17 C16A . . 93.9(5) ?
    O2 C17 C16B . . 108.7(4) ?
    O1 C17 C16B . . 126.5(4) ?
    C16A C17 C16B . . 32.9(3) ?
    O1 C18 C19 . . 109.2(5) ?
    O1 C18 H18A . . 109.8 ?
    C19 C18 H18A . . 109.8 ?
    O1 C18 H18B . . 109.8 ?
    C19 C18 H18B . . 109.8 ?
    H18A C18 H18B . . 108.3 ?
    C18 C19 H19A . . 109.5 ?
    C18 C19 H19B . . 109.5 ?
    H19A C19 H19B . . 109.5 ?
    C18 C19 H19C . . 109.5 ?
    H19A C19 H19C . . 109.5 ?
    H19B C19 H19C . . 109.5 ?
    C21 C20 C13 . . 127.4(2) ?
    C21 C20 S1 . . 110.4(2) ?
    C13 C20 S1 . . 122.1(2) ?
    C20 C21 C22 . . 110.3(3) ?
    C20 C21 H21A . . 124.9 ?
    C22 C21 H21A . . 124.9 ?
    C23 C22 C21 . . 113.7(3) ?
    C23 C22 H22A . . 123.2 ?
    C21 C22 H22A . . 123.2 ?
    C22 C23 S1 . . 113.3(3) ?
    C22 C23 H23A . . 123.4 ?
    S1 C23 H23A . . 123.4 ?
    O3 C24 H24A . . 109.5 ?
    O3 C24 H24B . . 109.5 ?
    H24A C24 H24B . . 109.5 ?
    O3 C24 H24C . . 109.5 ?
    H24A C24 H24C . . 109.5 ?
    H24B C24 H24C . . 109.5 ?
    C23 S1 C20 . . 92.28(17) ?
    C17 O1 C18 . . 115.4(4) ?
    C3 O3 C24 . . 116.9(3) ?
loop_
    _geom_torsion_atom_site_label_1
    _geom_torsion_atom_site_label_2
    _geom_torsion_atom_site_label_3
    _geom_torsion_atom_site_label_4
    _geom_torsion_site_symmetry_1
    _geom_torsion_site_symmetry_2
    _geom_torsion_site_symmetry_3
    _geom_torsion_site_symmetry_4
    _geom_torsion
    _geom_torsion_publ_flag
    C6 C1 C2 C3 . . . . 0.1(5) ?
    C1 C2 C3 C4 . . . . -0.1(5) ?
    C1 C2 C3 O3 . . . . -180.0(3) ?
    O3 C3 C4 C5 . . . . 179.3(3) ?
    C2 C3 C4 C5 . . . . -0.5(5) ?
    C3 C4 C5 C10 . . . . -180.0(3) ?
    C3 C4 C5 C6 . . . . 1.1(4) ?
    C2 C1 C6 C7 . . . . -179.8(3) ?
    C2 C1 C6 C5 . . . . 0.5(4) ?
    C10 C5 C6 C7 . . . . 0.3(4) ?
    C4 C5 C6 C7 . . . . 179.2(2) ?
    C10 C5 C6 C1 . . . . 179.9(3) ?
    C4 C5 C6 C1 . . . . -1.1(4) ?
    C1 C6 C7 C8 . . . . 179.9(3) ?
    C5 C6 C7 C8 . . . . -0.4(4) ?
    C6 C7 C8 C9 . . . . 0.7(4) ?
    C6 C7 C8 C11A . . . . -175.6(3) ?
    C6 C7 C8 C11B . . . . 176.6(3) ?
    C7 C8 C9 C10 . . . . -0.7(4) ?
    C11A C8 C9 C10 . . . . 174.1(4) ?
    C11B C8 C9 C10 . . . . -177.6(3) ?
    C8 C9 C10 C5 . . . . 0.6(5) ?
    C6 C5 C10 C9 . . . . -0.4(4) ?
    C4 C5 C10 C9 . . . . -179.3(3) ?
    C7 C8 C11A C16A . . . . 132.9(5) ?
    C9 C8 C11A C16A . . . . -42.3(8) ?
    C11B C8 C11A C16A . . . . -59.2(7) ?
    C7 C8 C11A C12 . . . . -106.5(5) ?
    C9 C8 C11A C12 . . . . 78.3(6) ?
    C11B C8 C11A C12 . . . . 61.4(7) ?
    C7 C8 C11B C12 . . . . -60.7(7) ?
    C9 C8 C11B C12 . . . . 115.5(5) ?
    C11A C8 C11B C12 . . . . -76.8(8) ?
    C7 C8 C11B C16B . . . . 57.3(5) ?
    C9 C8 C11B C16B . . . . -126.5(4) ?
    C11A C8 C11B C16B . . . . 41.2(6) ?
    C16B C11B C12 C13 . . . . 45.4(6) ?
    C8 C11B C12 C13 . . . . 161.1(4) ?
    C16B C11B C12 C11A . . . . -49.0(6) ?
    C8 C11B C12 C11A . . . . 66.7(8) ?
    C8 C11A C12 C11B . . . . -71.9(8) ?
    C16A C11A C12 C11B . . . . 47.5(6) ?
    C8 C11A C12 C13 . . . . -170.2(4) ?
    C16A C11A C12 C13 . . . . -50.8(6) ?
    C11B C12 C13 C14 . . . . -9.4(5) ?
    C11A C12 C13 C14 . . . . 21.7(5) ?
    C11B C12 C13 C20 . . . . 172.1(4) ?
    C11A C12 C13 C20 . . . . -156.9(4) ?
    C20 C13 C14 C15 . . . . 173.4(3) ?
    C12 C13 C14 C15 . . . . -5.0(4) ?
    C13 C14 C15 O4 . . . . 178.6(3) ?
    C13 C14 C15 C16B . . . . -18.7(5) ?
    C13 C14 C15 C16A . . . . 16.4(6) ?
    C8 C11A C16A C17 . . . . -68.1(6) ?
    C12 C11A C16A C17 . . . . 172.9(6) ?
    C8 C11A C16A C15 . . . . 176.9(6) ?
    C12 C11A C16A C15 . . . . 57.9(6) ?
    O4 C15 C16A C17 . . . . 39.2(7) ?
    C14 C15 C16A C17 . . . . -157.4(4) ?
    C16B C15 C16A C17 . . . . -70.5(7) ?
    O4 C15 C16A C11A . . . . 153.7(4) ?
    C14 C15 C16A C11A . . . . -42.9(6) ?
    C16B C15 C16A C11A . . . . 44.1(5) ?
    O4 C15 C16B C11B . . . . -144.5(4) ?
    C14 C15 C16B C11B . . . . 52.6(5) ?
    C16A C15 C16B C11B . . . . -55.9(5) ?
    O4 C15 C16B C17 . . . . -26.2(7) ?
    C14 C15 C16B C17 . . . . 170.9(3) ?
    C16A C15 C16B C17 . . . . 62.4(6) ?
    C12 C11B C16B C15 . . . . -66.7(5) ?
    C8 C11B C16B C15 . . . . 174.1(5) ?
    C12 C11B C16B C17 . . . . 177.7(5) ?
    C8 C11B C16B C17 . . . . 58.5(5) ?
    C11A C16A C17 O2 . . . . -58.3(7) ?
    C15 C16A C17 O2 . . . . 54.8(8) ?
    C11A C16A C17 O1 . . . . 123.3(5) ?
    C15 C16A C17 O1 . . . . -123.5(5) ?
    C11A C16A C17 C16B . . . . -48.7(5) ?
    C15 C16A C17 C16B . . . . 64.4(6) ?
    C15 C16B C17 O2 . . . . 104.7(5) ?
    C11B C16B C17 O2 . . . . -140.6(4) ?
    C15 C16B C17 O1 . . . . -78.9(5) ?
    C11B C16B C17 O1 . . . . 35.9(6) ?
    C15 C16B C17 C16A . . . . -69.0(6) ?
    C11B C16B C17 C16A . . . . 45.8(5) ?
    C14 C13 C20 C21 . . . . 166.3(3) ?
    C12 C13 C20 C21 . . . . -15.2(4) ?
    C14 C13 C20 S1 . . . . -17.2(3) ?
    C12 C13 C20 S1 . . . . 161.28(18) ?
    C13 C20 C21 C22 . . . . 179.4(3) ?
    S1 C20 C21 C22 . . . . 2.6(3) ?
    C20 C21 C22 C23 . . . . -2.8(5) ?
    C21 C22 C23 S1 . . . . 1.7(5) ?
    C22 C23 S1 C20 . . . . -0.1(3) ?
    C21 C20 S1 C23 . . . . -1.5(2) ?
    C13 C20 S1 C23 . . . . -178.5(2) ?
    O2 C17 O1 C18 . . . . 0.9(6) ?
    C16A C17 O1 C18 . . . . 179.6(4) ?
    C16B C17 O1 C18 . . . . -175.0(4) ?
    C19 C18 O1 C17 . . . . 104.5(7) ?
    C4 C3 O3 C24 . . . . -2.5(6) ?
    C2 C3 O3 C24 . . . . 177.4(4) ?
