# Supplementary material for: Ethyl 6-(6-meth­oxy-2-naphth­yl)-2-oxo-4-(2-thien­yl)cyclo­hex-3-ene-1-carboxyl­ate
Source: Acta Crystallogr Sect E Struct Rep Online. 2009 Jun 10;65(Pt 7):o1533. doi: 10.1107/S1600536809021308 (PMC2969391; doi:10.1107/S1600536809021308)
Supplement: Supplementary file 2 [file e-65-o1533-Isup2.hkl]

# 
# h,k,l, Fc-squared, Fo-squared, sigma(Fo-squared) and status flag 
# 
data_I
_shelx_title ' Z in P2(1)/c' 
_shelx_refln_list_code          4 
_shelx_F_calc_maximum      183.34 
_exptl_crystal_F_000       856.00 
_reflns_d_resolution_high  0.8108 
 
loop_ 
 _symmetry_equiv_pos_as_xyz 
 'x, y, z' 
 '-x, y+1/2, -z+1/2' 
 '-x, -y, -z' 
 'x, -y-1/2, z-1/2' 
 
_cell_length_a    18.2501 
_cell_length_b    11.7176 
_cell_length_c     9.6846 
_cell_angle_alpha  90.000 
_cell_angle_beta   93.048 
_cell_angle_gamma  90.000 
 
_shelx_F_squared_multiplier     1.000 
 
loop_ 
 _refln_index_h 
 _refln_index_k 
 _refln_index_l 
 _refln_F_squared_calc 
 _refln_F_squared_meas 
 _refln_F_squared_sigma 
 _refln_observed_status 
   2   0   0      810.49      683.40     28.04 o 
   4   0   0      550.56      359.31     11.46 o 
   5   0   0     6520.54     7004.95    219.73 o 
   6   0   0     1878.83     1919.76     52.20 o 
   7   0   0        6.74       15.54      0.65 o 
   8   0   0     2176.20     2054.95     55.83 o 
   9   0   0      949.40      825.17     22.57 o 
  10   0   0      196.73      290.30      8.11 o 
  11   0   0      283.66      313.34      8.77 o 
  12   0   0      445.09      455.58     12.64 o 
  13   0   0       39.82       43.13      2.66 o 
  14   0   0      142.75      104.41      4.77 o 
  15   0   0      323.85      324.84     12.87 o 
  16   0   0       26.29       41.13      3.50 o 
  17   0   0        9.33       14.89      1.77 o 
  18   0   0       19.99       26.92      3.20 o 
  19   0   0        0.96        1.88      1.53 o 
  20   0   0        6.30        6.76      1.43 o 
  21   0   0       47.37       45.76      2.77 o 
  22   0   0        5.17        5.43      1.61 o 
   3   1   0     2413.22     2310.73     47.36 o 
   4   1   0      563.95      602.05     11.53 o 
   5   1   0     3093.42     2963.38     60.84 o 
   6   1   0      265.02      167.69      4.64 o 
   7   1   0       33.59       19.93      1.01 o 
   8   1   0       15.61       18.28      0.97 o 
   9   1   0      969.27     1166.21     22.46 o 
  10   1   0     1522.28     1530.04     29.48 o 
  11   1   0        2.58       12.00      0.58 o 
  12   1   0       21.76       20.75      0.88 o 
  13   1   0      309.20      280.91      7.95 o 
  14   1   0      177.15      174.40     10.78 o 
  15   1   0      346.24      356.96      9.96 o 
  16   1   0       85.74       92.84      3.15 o 
  17   1   0       15.09       14.34      1.24 o 
  18   1   0       57.59       49.89      2.20 o 
  19   1   0        0.54        0.25      1.01 o 
  20   1   0       16.02       25.58      2.53 o 
  21   1   0       10.60       13.88      1.23 o 
  22   1   0        2.24        2.95      1.09 o 
   0   2   0      185.12      158.98      5.13 o 
   2   2   0     2942.17     2851.17     62.67 o 
   3   2   0     2079.18     2089.13     45.88 o 
   4   2   0      990.12      943.10     22.92 o 
   5   2   0     4246.80     3893.56     66.42 o 
   6   2   0      260.44      210.97      3.72 o 
   7   2   0      300.00      330.32      5.76 o 
   8   2   0      510.98      532.33     14.15 o 
   9   2   0      619.23      659.85     12.81 o 
  10   2   0     2175.32     2248.46     43.27 o 
  11   2   0      113.35      120.79      2.55 o 
  12   2   0        0.62        0.50      0.49 o 
  13   2   0      385.88      347.61      9.61 o 
  14   2   0      239.41      238.94      6.83 o 
  15   2   0       97.09       82.00      2.84 o 
  16   2   0        4.74        8.65      1.06 o 
  17   2   0       20.73       21.09      1.45 o 
  18   2   0       22.27       24.85      1.40 o 
  19   2   0        4.55        6.46      0.92 o 
  20   2   0       16.36       17.03      1.11 o 
  21   2   0        7.73        8.79      1.01 o 
  22   2   0        0.74        1.56      0.93 o 
   1   3   0      516.66      662.70     13.62 o 
   2   3   0       53.93       41.91      2.75 o 
   3   3   0       16.96       20.47      0.74 o 
   4   3   0      108.25       97.42      4.56 o 
   5   3   0      552.41      564.34     11.33 o 
   6   3   0       51.17       53.69      1.26 o 
   7   3   0        4.71        2.79      0.31 o 
   8   3   0      931.68     1036.18     19.99 o 
   9   3   0       39.01       32.66      1.65 o 
  10   3   0       14.20       18.87      0.95 o 
  11   3   0       44.76       59.52      2.65 o 
  12   3   0        7.35        3.29      0.53 o 
  13   3   0        3.90        9.65      0.98 o 
  14   3   0       38.74       37.89      1.76 o 
  15   3   0       14.79       13.97      1.01 o 
  16   3   0       41.59       30.96      1.49 o 
  17   3   0        6.32        4.16      0.93 o 
  18   3   0       47.58       52.79      2.06 o 
  19   3   0        0.11        0.53      0.86 o 
  20   3   0       15.72       20.65      1.79 o 
  21   3   0        1.10        3.29      0.95 o 
   0   4   0      484.88      627.91     19.87 o 
   1   4   0       31.00       54.98      1.37 o 
   2   4   0      341.15      352.66      7.27 o 
   3   4   0       21.04       24.04      0.67 o 
   4   4   0      594.50      665.29     12.00 o 
   5   4   0     2080.34     2152.02     38.81 o 
   6   4   0     1472.30     1633.26     27.99 o 
   7   4   0      717.08      722.80     13.15 o 
   8   4   0       91.80      109.72      3.26 o 
   9   4   0      277.33      242.85      4.33 o 
  10   4   0      258.85      284.44      5.05 o 
  11   4   0       27.72       23.58      0.74 o 
  12   4   0        5.90        4.68      0.54 o 
  13   4   0        2.37       -0.14      0.65 o 
  14   4   0      145.41      111.11      3.15 o 
  15   4   0      105.05      102.90      3.00 o 
  16   4   0        1.43       -0.29      0.78 o 
  17   4   0       48.00       41.30      1.65 o 
  18   4   0        9.02       17.49      1.17 o 
  19   4   0        2.22        1.76      0.99 o 
  20   4   0        0.10        4.55      0.96 o 
  21   4   0        0.00        0.91      0.97 o 
   1   5   0     1164.93     1175.21     24.16 o 
   2   5   0     1257.07     1330.09     29.33 o 
   3   5   0      477.91      420.68      9.36 o 
   4   5   0      495.09      507.08      9.24 o 
   5   5   0       45.29       40.94      0.91 o 
   6   5   0     1672.63     1660.95     29.79 o 
   7   5   0     1470.12     1462.55     25.12 o 
   8   5   0      240.09      255.85      4.58 o 
   9   5   0       46.29       41.74      1.99 o 
  10   5   0       63.27       79.45      1.64 o 
  11   5   0        0.02        2.53      0.48 o 
  12   5   0      300.41      278.33      5.73 o 
  13   5   0        3.55        3.91      0.84 o 
  14   5   0       22.24       13.49      1.00 o 
  15   5   0       18.94       20.92      1.11 o 
  16   5   0        0.77        0.27      0.75 o 
  17   5   0        2.27        1.88      0.82 o 
  18   5   0       15.52       12.72      1.01 o 
  19   5   0        1.61        2.37      0.92 o 
  20   5   0        0.25        1.48      0.95 o 
  21   5   0       32.57       36.76      1.72 o 
   0   6   0     1617.39     1674.10     52.69 o 
   1   6   0      256.41      216.76      5.06 o 
   2   6   0        4.09       10.09      0.64 o 
   3   6   0      116.65      120.34      2.97 o 
   4   6   0     1431.69     1475.43     28.15 o 
   5   6   0      850.64      825.24     13.54 o 
   6   6   0       55.59       57.53      1.21 o 
   7   6   0       84.67      107.10      1.89 o 
   8   6   0      116.40       94.23      1.93 o 
   9   6   0     1121.38     1065.48     18.34 o 
  10   6   0       21.86       19.36      1.13 o 
  11   6   0        1.29        2.84      0.67 o 
  12   6   0      259.81      225.81      4.92 o 
  13   6   0        0.99       -0.59      0.59 o 
  14   6   0        0.80        0.32      0.64 o 
  15   6   0        1.98        2.14      0.76 o 
  16   6   0        3.03        3.35      0.82 o 
  17   6   0       34.28       32.18      1.51 o 
  18   6   0        1.65        1.50      0.86 o 
  19   6   0        9.03       10.86      1.08 o 
  20   6   0        0.16        4.00      1.01 o 
   1   7   0      702.25      627.64     14.08 o 
   2   7   0       32.73       76.29      2.11 o 
   3   7   0        3.31        2.95      0.51 o 
   4   7   0      181.84      159.79      3.88 o 
   5   7   0       77.47       80.44      2.00 o 
   6   7   0      680.50      636.86     11.56 o 
   7   7   0      256.12      247.00      5.72 o 
   8   7   0       56.00       47.79      1.47 o 
   9   7   0       11.85       13.02      0.68 o 
  10   7   0      186.05      180.70      6.61 o 
  11   7   0      426.30      396.51      9.81 o 
  12   7   0      114.00       99.85      3.16 o 
  13   7   0        0.04        0.43      0.59 o 
  14   7   0       17.83       17.09      1.27 o 
  15   7   0       66.62       64.76      2.30 o 
  16   7   0       13.33       17.95      1.29 o 
  17   7   0        1.29        2.48      0.99 o 
  18   7   0        0.13       -0.99      0.99 o 
  19   7   0        5.37       10.01      1.48 o 
   0   8   0       76.42       67.06      3.50 o 
   1   8   0       36.24       28.89      1.93 o 
   2   8   0      607.20      675.65     20.74 o 
   3   8   0        0.80        2.70      1.20 o 
   4   8   0      303.20      294.87      9.42 o 
   5   8   0        1.27        4.25      1.03 o 
   6   8   0       33.96       39.56      1.84 o 
   7   8   0      104.16       95.09      3.12 o 
   8   8   0       66.28       72.84      2.63 o 
   9   8   0      112.03       92.09      4.03 o 
  10   8   0      210.14      221.06      9.64 o 
  11   8   0       34.53       42.40      2.10 o 
  12   8   0      131.06      139.65      5.00 o 
  13   8   0       22.81       25.12      1.45 o 
  14   8   0       83.78       96.42      2.74 o 
  15   8   0       29.53       30.00      1.67 o 
  16   8   0        3.21        0.31      1.11 o 
  17   8   0        6.88        9.69      1.38 o 
  18   8   0        8.87       12.70      1.48 o 
   1   9   0       98.39       94.24      3.73 o 
   2   9   0      200.76      196.01      6.63 o 
   3   9   0      179.87      184.61      6.27 o 
   4   9   0       15.70       15.88      1.66 o 
   5   9   0       47.72       45.22      2.39 o 
   6   9   0      246.98      242.70      8.16 o 
   7   9   0       68.22       83.16      3.48 o 
   8   9   0       79.02       63.25      2.51 o 
   9   9   0       46.50       32.15      2.28 o 
  10   9   0       44.48       34.03      2.98 o 
  11   9   0       16.07        9.65      1.43 o 
  12   9   0        5.66        1.40      1.23 o 
  13   9   0        0.20       -1.20      1.20 o 
  14   9   0       24.02       30.29      2.25 o 
  15   9   0       15.23       20.39      3.57 o 
  16   9   0        4.53        3.44      2.87 o 
  17   9   0        0.11       -1.82      1.82 o 
   0  10   0       64.07       67.33      3.84 o 
   1  10   0       99.05       88.70      3.21 o 
   2  10   0       37.97       35.06      2.27 o 
   3  10   0       34.35       36.57      2.26 o 
   4  10   0        7.56        9.31      1.50 o 
   5  10   0        6.96        1.49      1.37 o 
   6  10   0      111.99       98.35      3.96 o 
   7  10   0        5.51        7.55      2.18 o 
   8  10   0       13.92       14.28      1.49 o 
   9  10   0        1.28        0.85      1.11 o 
  10  10   0        2.85        5.42      1.43 o 
  11  10   0        5.46        6.71      1.45 o 
  12  10   0        1.33        2.51      1.81 o 
  13  10   0        3.19        4.30      2.71 o 
  14  10   0        0.09        1.18      2.58 o 
  15  10   0        5.77       12.87      3.31 o 
  16  10   0        0.53       -0.51      2.71 o 
   1  11   0       11.93        9.50      1.56 o 
   2  11   0       84.48       78.59      3.70 o 
   3  11   0      186.02      171.13      6.10 o 
   4  11   0      146.59      149.89      5.47 o 
   5  11   0        2.56        3.58      1.34 o 
   6  11   0       64.36       75.57      4.29 o 
   7  11   0        0.29        0.72      1.69 o 
   8  11   0        7.84        9.05      1.98 o 
   9  11   0       10.63       12.08      2.26 o 
  10  11   0        0.35       -0.96      2.26 o 
  11  11   0        0.94        1.18      2.36 o 
  12  11   0        1.68        2.58      2.74 o 
  13  11   0        6.18        9.08      3.15 o 
  14  11   0       17.92       25.74      3.98 o 
   0  12   0      301.95      314.91     17.97 o 
   1  12   0      140.47      154.50      7.03 o 
   2  12   0        6.50        8.42      5.15 o 
   3  12   0        1.83       -0.65      1.88 o 
   4  12   0        3.57        3.76      2.10 o 
   5  12   0        3.03        8.53      2.17 o 
   6  12   0        2.72        0.82      1.92 o 
   7  12   0       16.81       23.20      3.17 o 
   8  12   0       29.63       34.31      4.46 o 
   9  12   0        9.42       11.06      3.12 o 
  10  12   0        6.77       10.23      3.06 o 
  11  12   0        0.00        2.49      2.71 o 
  12  12   0        5.98        6.18      3.15 o 
   1  13   0        5.02        9.27      2.25 o 
   2  13   0        5.31        5.95      2.68 o 
   3  13   0        3.75        9.45      2.31 o 
   4  13   0       21.47       19.65      2.90 o 
   5  13   0       59.36       75.67      6.56 o 
   6  13   0       57.03       62.80      5.93 o 
   7  13   0       19.32       26.89      3.98 o 
   8  13   0       18.86       28.67      4.17 o 
   9  13   0        5.89       11.09      3.25 o 
   0  14   0       27.74       36.99      4.91 o 
   1  14   0       12.54       15.75      2.65 o 
   2  14   0        1.43        2.77      2.20 o 
   3  14   0        3.83        6.31      3.15 o 
   4  14   0        0.01        0.38      2.74 o 
   5  14   0       10.74       15.74      3.66 o 
 -22   1   1        0.08       -1.23      1.23 o 
 -21   1   1        2.77        1.80      1.21 o 
 -20   1   1        4.32        2.20      1.15 o 
 -19   1   1        4.11        6.88      1.22 o 
 -18   1   1        4.37        2.51      1.06 o 
 -17   1   1       26.46       36.80      1.93 o 
 -16   1   1      364.86      374.61     10.48 o 
 -15   1   1      459.41      422.57     15.43 o 
 -14   1   1      343.16      312.83      8.75 o 
 -13   1   1        1.02        2.18      0.74 o 
 -12   1   1        0.76        0.64      0.37 o 
 -11   1   1       40.39       40.17      1.66 o 
 -10   1   1        2.00       19.77      1.38 o 
  -9   1   1      163.32      144.19      2.96 o 
  -8   1   1     1146.22     1306.35     25.16 o 
  -7   1   1      450.12      366.38      7.16 o 
  -6   1   1       17.34        3.41      0.30 o 
  -5   1   1       27.38       15.16      0.58 o 
  -4   1   1     4804.13     5207.87     99.46 o 
  -2   1   1       60.12      113.15      3.05 o 
  -1   1   1      592.80      458.64     10.59 o 
   0   1   1     1856.27     1610.27     40.13 o 
   1   1   1     4910.86     5400.40    152.27 o 
   2   1   1    10072.64    10812.96    224.37 o 
   4   1   1     1738.80     1675.11     44.24 o 
   6   1   1       30.51       33.91      0.89 o 
   7   1   1        2.41        4.26      0.62 o 
   8   1   1        1.98       10.06      0.87 o 
   9   1   1       11.15        9.31      0.95 o 
  10   1   1       15.17       32.63      0.94 o 
  11   1   1      150.63      141.43      2.75 o 
  12   1   1       88.93      106.19      2.97 o 
  13   1   1      749.59      787.19     17.45 o 
  14   1   1       75.83       74.27      2.16 o 
  15   1   1       70.18       56.36      1.85 o 
  16   1   1        5.57        6.35      0.82 o 
  17   1   1        0.10       -0.13      0.73 o 
  18   1   1       13.48       13.48      1.04 o 
  19   1   1       22.40       25.40      1.22 o 
  20   1   1        1.08        1.83      0.78 o 
  21   1   1        0.98        1.62      0.84 o 
  22   1   1        6.60        7.14      1.02 o 
 -22   2   1        5.91        7.32      1.22 o 
 -21   2   1        6.55        8.14      1.40 o 
 -20   2   1        3.07        3.76      1.21 o 
 -19   2   1       78.05       96.25      4.41 o 
 -18   2   1        2.54        3.31      1.09 o 
 -17   2   1        2.48        6.54      1.23 o 
 -16   2   1        0.88        1.06      0.95 o 
 -15   2   1        2.55        2.53      0.93 o 
 -14   2   1        2.44       -0.62      1.18 o 
 -13   2   1       14.64       15.10      1.22 o 
 -12   2   1       78.04       54.82      1.38 o 
 -11   2   1        4.81        4.47      0.41 o 
 -10   2   1      180.60      214.01      4.32 o 
  -9   2   1       50.07       31.04      1.06 o 
  -8   2   1     1719.33     1843.27     33.34 o 
  -7   2   1     1517.86     1686.90     30.53 o 
  -6   2   1      236.94      259.71      4.56 o 
  -5   2   1       26.12       21.99      0.70 o 
  -4   2   1     4327.92     4214.77     80.76 o 
  -3   2   1      787.72      786.72     15.07 o 
  -2   2   1    10932.10    10788.15    205.59 o 
  -1   2   1    30880.16    28707.49    650.75 o 
   0   2   1      297.29      266.12      6.02 o 
   1   2   1     4253.82     4395.77    118.82 o 
   2   2   1     3562.13     3515.72     72.47 o 
   3   2   1    14335.47    14680.51    354.51 o 
   5   2   1      297.97      232.37      4.03 o 
   6   2   1      106.75      114.31      1.90 o 
   7   2   1       24.55       20.69      0.78 o 
   8   2   1       11.39       10.61      0.47 o 
   9   2   1      238.97      311.18      5.46 o 
  10   2   1       67.28       62.90      1.40 o 
  11   2   1      241.69      240.15      4.52 o 
  12   2   1      577.30      546.58     17.10 o 
  13   2   1      286.72      244.60      6.89 o 
  14   2   1      572.09      584.88     12.12 o 
  15   2   1      128.20      128.84      3.05 o 
  16   2   1        9.54       10.24      0.99 o 
  17   2   1       59.30       52.62      1.71 o 
  18   2   1       41.40       35.12      1.40 o 
  19   2   1        3.98        5.91      0.85 o 
  20   2   1       27.07       31.59      1.45 o 
  21   2   1        0.29        1.79      0.87 o 
  22   2   1        4.19        7.85      1.05 o 
 -22   3   1        2.10        1.87      1.15 o 
 -21   3   1        3.62        1.28      1.05 o 
 -20   3   1        1.55        2.08      1.02 o 
 -19   3   1       24.53       30.01      1.65 o 
 -18   3   1      111.31      104.95      3.18 o 
 -17   3   1       14.29       13.71      1.15 o 
 -16   3   1       56.01       59.04      2.07 o 
 -15   3   1       78.97       63.56      2.12 o 
 -14   3   1       16.91       16.35      1.62 o 
 -13   3   1      179.56      181.27      4.35 o 
 -12   3   1       83.22       83.69      1.92 o 
 -11   3   1       72.85       59.51      2.84 o 
 -10   3   1       14.76        9.10      0.49 o 
  -9   3   1        9.71       11.00      0.46 o 
  -8   3   1      468.50      499.39      8.68 o 
  -7   3   1     2918.74     3102.36     53.09 o 
  -6   3   1      275.24      231.95      4.62 o 
  -5   3   1      152.94      182.21      3.40 o 
  -4   3   1     1256.45      971.34     17.54 o 
  -3   3   1       70.46       40.20      0.91 o 
  -2   3   1     1670.34     1526.41     27.31 o 
  -1   3   1     5419.56     5347.99    108.69 o 
   0   3   1     7081.14     7851.28    190.86 o 
   1   3   1      590.42      539.04     12.08 o 
   2   3   1     8532.09     7665.65    154.72 o 
   3   3   1     4637.69     5489.12    103.86 o 
   4   3   1      270.25      237.89      4.64 o 
   5   3   1      271.21      270.88      4.96 o 
   6   3   1      903.75      823.16     12.42 o 
   7   3   1     2854.62     2904.90     43.44 o 
   8   3   1     1024.82     1084.61     17.78 o 
   9   3   1        8.86        7.83      0.37 o 
  10   3   1      394.93      395.06      8.63 o 
  11   3   1      423.83      430.53      7.95 o 
  12   3   1       79.24       81.76      2.13 o 
  13   3   1        5.30       10.76      0.76 o 
  14   3   1       17.74        9.65      0.78 o 
  15   3   1       17.14       17.12      1.47 o 
  16   3   1        9.48        6.87      0.81 o 
  17   3   1       37.82       42.57      1.53 o 
  18   3   1        0.70       -0.29      0.72 o 
  19   3   1       35.39       50.42      1.74 o 
  20   3   1       17.47       18.88      1.18 o 
  21   3   1        3.57        3.06      0.94 o 
 -21   4   1        3.89        9.44      1.31 o 
 -20   4   1       37.52       35.25      1.84 o 
 -19   4   1       28.78       34.00      1.77 o 
 -18   4   1       29.47       38.09      1.80 o 
 -17   4   1        0.21        2.02      0.91 o 
 -16   4   1       95.79       89.08      2.76 o 
 -15   4   1        0.32       -0.69      0.69 o 
 -14   4   1       66.43       61.43      2.05 o 
 -13   4   1      106.07       79.60      2.21 o 
 -12   4   1       69.37       81.67      1.91 o 
 -11   4   1       39.25       33.22      1.02 o 
 -10   4   1      307.87      325.42      5.78 o 
  -9   4   1     1285.34     1174.38     20.21 o 
  -8   4   1       50.74       29.69      0.79 o 
  -7   4   1       56.07       77.84      1.63 o 
  -6   4   1       63.28       51.61      2.29 o 
  -5   4   1        6.72        3.30      0.36 o 
  -4   4   1     1048.76      963.66     18.33 o 
  -3   4   1      427.52      362.32      6.99 o 
  -2   4   1      283.01      247.70      5.00 o 
  -1   4   1       66.45       68.57      2.28 o 
   0   4   1      424.05      316.20      7.21 o 
   1   4   1      793.80      716.15     16.00 o 
   2   4   1     1104.65     1146.82     25.26 o 
   3   4   1      312.28      281.05      5.81 o 
   4   4   1     1185.73     1108.17     18.88 o 
   5   4   1     3843.42     3900.48     66.27 o 
   6   4   1      681.47      753.35     11.85 o 
   7   4   1        0.85        1.03      0.26 o 
   8   4   1     1652.01     1502.28     23.56 o 
   9   4   1      539.87      482.31      7.67 o 
  10   4   1      100.42       92.45      1.73 o 
  11   4   1        0.24        0.54      0.41 o 
  12   4   1      259.12      273.36      5.19 o 
  13   4   1       18.23       12.38      1.28 o 
  14   4   1      107.31       95.95      2.42 o 
  15   4   1       10.72        7.24      0.77 o 
  16   4   1       18.82       16.39      0.98 o 
  17   4   1       72.21       79.34      2.20 o 
  18   4   1        4.79        4.69      0.83 o 
  19   4   1       14.62       18.33      1.14 o 
  20   4   1       11.41       13.21      1.12 o 
  21   4   1        0.14        0.07      1.00 o 
 -21   5   1       18.41       23.67      1.54 o 
 -20   5   1        0.28        0.67      1.38 o 
 -19   5   1       78.06       84.51      2.84 o 
 -18   5   1        1.42        2.57      1.25 o 
 -17   5   1        4.82        3.24      0.95 o 
 -16   5   1      102.08       87.77      2.77 o 
 -15   5   1       51.05       52.16      1.93 o 
 -14   5   1       24.55       29.11      1.56 o 
 -13   5   1       12.13       16.74      0.94 o 
 -12   5   1       42.82       37.48      1.34 o 
 -11   5   1      171.95      145.92      2.93 o 
 -10   5   1      613.08      638.95     11.67 o 
  -9   5   1      108.87      113.01      2.45 o 
  -8   5   1      850.41      891.63     16.20 o 
  -7   5   1        0.07        1.51      0.35 o 
  -6   5   1      179.44      149.79      3.04 o 
  -5   5   1      472.23      457.51      8.52 o 
  -4   5   1       25.83       37.80      1.55 o 
  -3   5   1      657.66      576.53     11.13 o 
  -2   5   1      754.21      708.50     14.66 o 
  -1   5   1      632.66      703.86     14.54 o 
   0   5   1       58.62       63.20      1.71 o 
   1   5   1     1394.18     1603.90     35.32 o 
   2   5   1      824.40      909.94     20.10 o 
   3   5   1      272.45      309.51      7.02 o 
   4   5   1      123.01      205.79      3.50 o 
   5   5   1     1016.22      995.50     16.17 o 
   6   5   1       54.76       40.83      1.83 o 
   7   5   1      150.48      118.80      2.05 o 
   8   5   1      154.82      152.52      2.69 o 
   9   5   1        8.88        2.85      0.34 o 
  10   5   1       12.65       15.41      0.72 o 
  11   5   1      113.28       88.38      1.82 o 
  12   5   1       99.46       89.05      2.49 o 
  13   5   1       37.95       26.62      1.19 o 
  14   5   1       71.01       70.18      2.11 o 
  15   5   1        0.15       -0.18      0.65 o 
  16   5   1       17.36       13.68      0.95 o 
  17   5   1       20.57       16.75      1.04 o 
  18   5   1       11.75       10.50      1.20 o 
  19   5   1       31.22       39.89      1.77 o 
  20   5   1        8.19       12.69      1.23 o 
 -20   6   1        0.01       -0.29      1.06 o 
 -19   6   1       15.59       17.55      1.29 o 
 -18   6   1        1.48        6.93      1.30 o 
 -17   6   1        0.37       -0.31      0.91 o 
 -16   6   1        0.01       -0.24      0.85 o 
 -15   6   1       14.29       12.13      1.07 o 
 -14   6   1        7.40        8.95      0.87 o 
 -13   6   1       18.12       23.10      1.16 o 
 -12   6   1        3.71        0.53      1.01 o 
 -11   6   1       66.15       70.15      2.84 o 
 -10   6   1       66.25       72.37      2.40 o 
  -9   6   1      133.89      143.51      3.04 o 
  -8   6   1       44.64       50.31      1.25 o 
  -7   6   1       26.00       31.18      1.16 o 
  -6   6   1      116.36      127.13      2.29 o 
  -5   6   1      363.90      365.75      6.50 o 
  -4   6   1       14.11       13.19      0.63 o 
  -3   6   1        1.66        6.08      0.51 o 
  -2   6   1      482.90      527.85     11.02 o 
  -1   6   1      539.85      549.61     11.47 o 
   0   6   1       20.83       10.96      0.61 o 
   1   6   1      369.83      394.94     13.37 o 
   2   6   1        3.19       10.48      1.00 o 
   3   6   1      155.47      150.82      3.63 o 
   4   6   1       14.59       18.17      1.23 o 
   5   6   1      286.67      284.07      5.01 o 
   6   6   1      185.14      200.68      3.95 o 
   7   6   1       79.61       92.40      3.17 o 
   8   6   1      216.32      224.20      3.55 o 
   9   6   1       67.80       77.60      2.89 o 
  10   6   1       54.61       55.39      1.46 o 
  11   6   1      135.60      156.71      5.69 o 
  12   6   1        0.68       -0.58      0.58 o 
  13   6   1       56.59       66.25      3.25 o 
  14   6   1       30.17       30.69      1.30 o 
  15   6   1        6.12        3.53      0.76 o 
  16   6   1        7.92        6.79      0.85 o 
  17   6   1        0.07       -0.89      0.89 o 
  18   6   1        0.02       -0.53      0.97 o 
  19   6   1        4.87        4.35      1.03 o 
  20   6   1       10.06       13.72      1.91 o 
 -19   7   1        4.50        3.64      1.18 o 
 -18   7   1        9.43        8.85      1.20 o 
 -17   7   1        8.30        4.84      1.05 o 
 -16   7   1        0.85        2.73      1.08 o 
 -15   7   1       27.69       16.52      1.37 o 
 -14   7   1        3.74        7.00      1.27 o 
 -13   7   1        7.07        5.73      0.87 o 
 -12   7   1       15.75       16.30      1.09 o 
 -11   7   1        2.24        0.84      0.77 o 
 -10   7   1      108.72      100.18      2.68 o 
  -9   7   1       43.46       40.63      1.28 o 
  -8   7   1       74.91       65.99      1.79 o 
  -7   7   1       40.29       34.78      1.12 o 
  -6   7   1      164.46      139.08      3.15 o 
  -5   7   1       30.46       27.30      1.17 o 
  -4   7   1        0.01        1.72      0.68 o 
  -3   7   1        1.49        2.80      0.55 o 
  -2   7   1        0.86        1.29      0.50 o 
  -1   7   1      147.23      161.90      5.64 o 
   0   7   1      123.60      148.10      3.38 o 
   1   7   1        1.21        2.72      0.57 o 
   2   7   1       39.11       58.83      1.76 o 
   3   7   1      367.36      417.01      9.49 o 
   4   7   1      152.68      144.20      3.49 o 
   5   7   1      111.86      100.21      3.17 o 
   6   7   1      111.85      100.48      2.10 o 
   7   7   1        0.05        0.17      0.44 o 
   8   7   1       51.30       47.97      1.29 o 
   9   7   1      106.88       93.66      2.31 o 
  10   7   1       57.50       54.48      2.30 o 
  11   7   1      178.31      146.64      5.01 o 
  12   7   1      115.36      111.52      3.73 o 
  13   7   1        0.18       -0.31      0.61 o 
  14   7   1        0.01        0.21      0.84 o 
  15   7   1        1.12        0.43      1.00 o 
  16   7   1       15.71       16.16      1.43 o 
  17   7   1        3.61        3.22      1.15 o 
  18   7   1        6.72        4.28      1.28 o 
  19   7   1        2.62        2.61      1.32 o 
 -18   8   1        4.00        3.11      1.13 o 
 -17   8   1        2.65        4.01      1.07 o 
 -16   8   1        0.50        0.10      1.09 o 
 -15   8   1        0.91       -1.00      1.00 o 
 -14   8   1        1.85        2.74      1.30 o 
 -13   8   1        4.81        2.71      1.06 o 
 -12   8   1        0.01       -0.76      0.76 o 
 -11   8   1        6.15        3.96      0.91 o 
 -10   8   1       71.42       79.24      2.54 o 
  -9   8   1       36.44       35.28      3.17 o 
  -8   8   1       85.09       79.42      2.80 o 
  -7   8   1       27.68       29.63      2.06 o 
  -6   8   1      220.53      222.68      6.33 o 
  -5   8   1      148.42      152.94      5.27 o 
  -4   8   1       17.47       17.61      1.37 o 
  -3   8   1      187.69      185.33      6.53 o 
  -2   8   1        3.66        3.24      1.03 o 
  -1   8   1        1.89        3.32      1.04 o 
   0   8   1       13.21       22.28      2.11 o 
   1   8   1        0.10        1.27      0.71 o 
   2   8   1        3.79        8.20      1.74 o 
   3   8   1      556.78      561.32     17.31 o 
   4   8   1       27.15       26.75      1.79 o 
   5   8   1       85.75       85.21      3.49 o 
   6   8   1      260.05      268.59      8.65 o 
   7   8   1      231.06      236.75      6.04 o 
   8   8   1      349.88      305.97      7.63 o 
   9   8   1       54.27       49.82      2.16 o 
  10   8   1       45.06       43.07      1.82 o 
  11   8   1        0.03        3.37      1.06 o 
  12   8   1        1.30        0.11      0.83 o 
  13   8   1       40.78       28.55      1.77 o 
  14   8   1       23.67       16.92      1.54 o 
  15   8   1        9.41        8.09      1.50 o 
  16   8   1        0.80        1.43      1.14 o 
  17   8   1        0.22       -0.53      1.15 o 
  18   8   1        1.19        0.10      1.25 o 
 -17   9   1        0.61        0.76      1.55 o 
 -16   9   1       19.04       23.11      2.11 o 
 -15   9   1       24.11       26.82      2.13 o 
 -14   9   1        2.92        2.54      1.39 o 
 -13   9   1        5.08        4.16      1.37 o 
 -12   9   1       21.70       19.35      1.77 o 
 -11   9   1       27.67       33.25      2.17 o 
 -10   9   1       37.99       33.75      1.99 o 
  -9   9   1        5.60        5.96      1.07 o 
  -8   9   1       45.66       57.21      2.81 o 
  -7   9   1      589.06      571.23     15.34 o 
  -6   9   1       14.42       17.83      1.58 o 
  -5   9   1        9.20        8.55      1.28 o 
  -4   9   1        5.36        1.91      1.09 o 
  -3   9   1      135.01      121.50      4.47 o 
  -2   9   1      420.16      369.04     11.73 o 
  -1   9   1      130.34      119.96      4.44 o 
   0   9   1       71.38       63.23      2.47 o 
   1   9   1        2.02       -0.72      0.87 o 
   2   9   1      252.66      224.59      9.12 o 
   3   9   1      198.67      176.56     10.37 o 
   4   9   1       29.39       29.29      1.89 o 
   5   9   1       27.11       20.31      1.61 o 
   6   9   1       79.64       75.59      3.21 o 
   7   9   1      396.85      417.19     13.88 o 
   8   9   1       53.56       45.15      2.45 o 
   9   9   1       13.72       19.92      1.39 o 
  10   9   1       26.19       33.36      4.01 o 
  11   9   1       88.37       88.92      6.53 o 
  12   9   1       69.34       73.44      5.67 o 
  13   9   1        2.14        5.03      2.58 o 
  14   9   1       17.41       23.51      3.57 o 
  15   9   1        0.37        4.08      2.71 o 
  16   9   1        6.65       10.35      3.12 o 
  17   9   1        2.37       -0.94      2.29 o 
 -16  10   1        0.05       -1.53      1.54 o 
 -15  10   1        0.12        0.10      1.52 o 
 -14  10   1        9.67       13.37      1.82 o 
 -13  10   1        6.82       12.26      1.71 o 
 -12  10   1       25.67       27.06      2.08 o 
 -11  10   1       33.74       29.60      2.15 o 
 -10  10   1       38.66       39.61      2.43 o 
  -9  10   1       49.89       50.48      3.35 o 
  -8  10   1       18.23       24.11      2.60 o 
  -7  10   1        4.70        3.66      1.27 o 
  -6  10   1       54.48       58.90      3.48 o 
  -5  10   1       84.94       91.83      3.81 o 
  -4  10   1       93.99       91.13      5.72 o 
  -3  10   1        0.11       -1.03      1.19 o 
  -2  10   1      160.07      174.34      6.14 o 
  -1  10   1      357.38      350.96     11.30 o 
   0  10   1      309.96      306.65      8.69 o 
   1  10   1       56.50       48.35      2.26 o 
   2  10   1        1.84        2.49      0.81 o 
   3  10   1       15.99       15.76      2.13 o 
   4  10   1        4.91        4.13      1.23 o 
   5  10   1      130.38      105.73      4.11 o 
   6  10   1       12.68       12.81      1.49 o 
   7  10   1        0.27        0.18      1.60 o 
   8  10   1       85.58       86.60      6.50 o 
   9  10   1        0.49       -0.16      2.17 o 
  10  10   1       37.56       36.42      4.27 o 
  11  10   1       27.26       29.12      3.76 o 
  12  10   1       53.19       61.97      5.42 o 
  13  10   1       81.81      108.23      7.68 o 
  14  10   1       25.48       41.13      4.68 o 
  15  10   1        2.09       -0.16      2.68 o 
  16  10   1        2.84        6.79      3.19 o 
 -14  11   1       47.57       57.39      3.19 o 
 -13  11   1        2.75        5.25      1.70 o 
 -12  11   1        0.60        1.01      1.62 o 
 -11  11   1        0.61        1.37      1.52 o 
 -10  11   1       55.26       68.30      5.02 o 
  -9  11   1        0.08        0.51      1.73 o 
  -8  11   1       24.26       30.15      2.79 o 
  -7  11   1       56.66       49.82      3.53 o 
  -6  11   1       63.30       70.17      4.08 o 
  -5  11   1      126.00      125.59      5.92 o 
  -4  11   1       70.65       63.41      4.03 o 
  -3  11   1      160.70      157.80      8.89 o 
  -2  11   1      106.05      110.76      5.44 o 
  -1  11   1      166.13      167.63      6.00 o 
   0  11   1       38.26       40.06      2.50 o 
   1  11   1       10.82        3.10      1.36 o 
   2  11   1       46.57       44.23      3.01 o 
   3  11   1        7.50        7.17      1.96 o 
   4  11   1        3.52        2.56      1.23 o 
   5  11   1       96.06       83.98      6.44 o 
   6  11   1       24.67       25.97      3.54 o 
   7  11   1        8.41       21.86      3.54 o 
   8  11   1       51.34       50.95      5.07 o 
   9  11   1        8.36       12.33      3.12 o 
  10  11   1        0.01        3.95      2.58 o 
  11  11   1        8.71       15.77      3.38 o 
  12  11   1        0.29        1.34      2.64 o 
  13  11   1        3.01        6.18      3.03 o 
  14  11   1        5.26       14.78      3.60 o 
 -12  12   1       28.16       33.14      4.36 o 
 -11  12   1        9.31        9.83      2.32 o 
 -10  12   1        5.96        9.69      3.70 o 
  -9  12   1       52.86       67.37      8.22 o 
  -8  12   1        1.22        4.36      2.00 o 
  -7  12   1        0.00        1.46      2.37 o 
  -6  12   1        4.14        1.06      2.39 o 
  -5  12   1       34.79       36.64      3.24 o 
  -4  12   1       14.57       19.25      2.53 o 
  -3  12   1       47.35       44.47      3.47 o 
  -2  12   1       17.54       23.05      2.64 o 
  -1  12   1       16.00       23.91      2.65 o 
   0  12   1       22.94       31.58      3.01 o 
   1  12   1        0.00       -0.62      1.86 o 
   2  12   1        8.07        8.05      3.46 o 
   3  12   1       11.64        8.16      3.06 o 
   4  12   1       40.40       40.97      4.65 o 
   5  12   1       24.38       28.64      3.92 o 
   6  12   1        0.58        0.80      2.52 o 
   7  12   1        4.55        9.40      3.12 o 
   8  12   1       35.14       41.29      4.94 o 
   9  12   1        8.94       12.81      3.31 o 
  10  12   1        4.21        7.93      3.12 o 
  11  12   1        5.59       10.32      3.28 o 
  12  12   1        0.04       -0.38      2.84 o 
  -9  13   1        3.87        1.48      3.46 o 
  -8  13   1        3.62        5.28      5.13 o 
  -7  13   1        9.39       16.49      3.03 o 
  -6  13   1       13.80       19.41      2.69 o 
  -5  13   1        8.81       11.47      5.45 o 
  -4  13   1        1.75        3.74      2.08 o 
  -3  13   1        2.37        0.32      2.84 o 
  -2  13   1        1.51        1.22      2.00 o 
  -1  13   1        9.41       15.05      3.19 o 
   0  13   1        5.60        7.90      3.35 o 
   1  13   1        0.26       -1.37      2.87 o 
   2  13   1        2.44        1.59      3.03 o 
   3  13   1        6.09        8.00      3.19 o 
   4  13   1        2.60       -1.50      2.74 o 
   5  13   1        0.89       -0.32      2.52 o 
   6  13   1        6.42        6.72      3.28 o 
   7  13   1        4.72       10.26      3.41 o 
   8  13   1       11.25       17.08      3.79 o 
   9  13   1        0.39        1.94      2.99 o 
  -5  14   1        6.60        5.70      2.41 o 
  -4  14   1        7.48        7.80      2.40 o 
  -3  14   1        0.41        1.22      3.22 o 
  -2  14   1        3.20        5.29      3.57 o 
  -1  14   1       30.07       37.72      5.00 o 
   0  14   1       43.34       54.58      5.93 o 
   1  14   1        5.33        7.01      3.44 o 
   2  14   1        0.50        1.21      3.12 o 
   3  14   1        1.61        3.95      3.12 o 
   4  14   1        0.49        3.44      2.96 o 
   5  14   1        4.78        8.09      3.28 o 
 -22   0   2        4.88        5.98      2.04 o 
 -21   0   2        0.05        0.35      2.66 o 
 -20   0   2        6.00       10.19      1.97 o 
 -19   0   2       22.60       17.33      2.15 o 
 -18   0   2       85.14       94.65      4.78 o 
 -17   0   2      216.08      244.76     10.13 o 
 -16   0   2        0.09        1.71      1.51 o 
 -15   0   2      624.20      561.42     21.71 o 
 -14   0   2      158.87      162.04      6.85 o 
 -13   0   2      102.23       90.51      2.94 o 
 -12   0   2     1224.51     1245.08     34.10 o 
 -11   0   2       70.46       62.74      2.12 o 
 -10   0   2        8.50        3.73      0.53 o 
  -9   0   2     1661.99     1555.84     42.43 o 
  -8   0   2      269.45      240.32      6.79 o 
  -7   0   2     2224.96     2230.10     60.68 o 
  -6   0   2      238.10      167.98      4.26 o 
  -5   0   2     2280.91     1924.98     46.53 o 
  -4   0   2     3307.03     3116.64     68.59 o 
  -3   0   2     4545.46     4760.21    114.61 o 
  -2   0   2    19017.06    17520.56    426.25 o 
   0   0   2     5359.06     4973.63    135.54 o 
   1   0   2      560.04      375.53     19.29 o 
   2   0   2     5885.01     5864.52    232.83 o 
   3   0   2     2765.14     3037.05     95.47 o 
   4   0   2     2696.83     2609.84     63.47 o 
   5   0   2      881.18     1043.79     25.52 o 
   6   0   2      101.52      188.97      6.08 o 
   7   0   2     4762.65     5737.16    176.46 o 
   9   0   2       52.99       42.46      1.79 o 
  10   0   2       74.22       56.18      2.24 o 
  11   0   2      178.46      164.93      5.56 o 
  12   0   2      131.11      165.51      5.62 o 
  13   0   2      468.00      467.54     14.89 o 
  14   0   2      255.79      230.01      7.71 o 
  15   0   2        1.41       -0.47      0.95 o 
  16   0   2       13.80        9.36      1.27 o 
  17   0   2       36.62       34.34      2.08 o 
  18   0   2        5.87        9.35      1.37 o 
  19   0   2        0.25       -0.24      1.11 o 
  20   0   2        3.00        3.97      1.37 o 
  21   0   2       36.58       44.44      3.16 o 
 -22   1   2        0.69        0.64      1.61 o 
 -21   1   2        0.24       -0.17      1.22 o 
 -20   1   2        0.82        1.17      1.16 o 
 -19   1   2        0.68       -0.09      1.09 o 
 -18   1   2        2.82        3.76      1.58 o 
 -17   1   2      275.94      259.91      7.56 o 
 -16   1   2       48.44       67.18      6.14 o 
 -15   1   2        0.30       -1.15      1.15 o 
 -14   1   2       10.55        8.84      0.74 o 
 -13   1   2       19.73       18.12      0.78 o 
 -12   1   2      134.44      126.35      2.72 o 
 -11   1   2       60.25       45.91      1.23 o 
 -10   1   2       85.18       96.16      2.90 o 
  -9   1   2      146.50      164.71      3.38 o 
  -8   1   2      110.31       92.40      1.99 o 
  -7   1   2      879.35      826.09     15.03 o 
  -6   1   2     1131.44     1308.17     26.23 o 
  -5   1   2      227.28      260.31      4.55 o 
  -4   1   2     3082.40     3091.84     52.81 o 
  -2   1   2    33612.55    31123.05    599.86 o 
  -1   1   2      606.82      666.84     12.04 o 
   0   1   2      342.86      277.44      5.07 o 
   1   1   2    14012.00    14224.10    414.02 o 
   2   1   2     2388.61     2878.30     70.94 o 
   3   1   2     6630.22     6836.77    168.37 o 
   4   1   2      311.56      341.53      8.08 o 
   5   1   2      747.27      699.54     12.66 o 
   6   1   2     3964.21     3909.15     70.26 o 
   7   1   2     2597.72     2648.95     47.58 o 
   8   1   2        0.30       11.16      0.68 o 
   9   1   2      541.63      553.90     10.09 o 
  10   1   2      401.04      349.19     10.09 o 
  11   1   2      152.04      141.52      3.15 o 
  12   1   2      299.37      267.24      5.70 o 
  13   1   2      228.18      244.52      6.00 o 
  14   1   2      240.30      212.64      4.68 o 
  15   1   2       16.95       17.86      0.94 o 
  16   1   2       77.05       77.50      2.10 o 
  17   1   2        6.27        2.95      0.71 o 
  18   1   2        0.09       -0.65      0.65 o 
  19   1   2       17.19       16.21      1.02 o 
  20   1   2       17.57       20.14      1.17 o 
  21   1   2        9.19       10.66      1.04 o 
 -22   2   2        4.67        4.69      1.46 o 
 -21   2   2        1.08       -0.83      1.22 o 
 -20   2   2        1.02       -0.33      1.16 o 
 -19   2   2        0.00       -0.21      1.12 o 
 -18   2   2        0.05       -1.04      1.04 o 
 -17   2   2      204.63      206.14      6.17 o 
 -16   2   2       63.59       72.03      3.72 o 
 -15   2   2        1.33        1.53      0.91 o 
 -14   2   2       86.56       86.24      2.36 o 
 -13   2   2        3.75        2.61      0.48 o 
 -12   2   2      120.38      113.78      3.12 o 
 -11   2   2       34.60       43.25      1.16 o 
 -10   2   2        1.65        0.82      0.35 o 
  -9   2   2      868.85      889.89     16.19 o 
  -8   2   2      174.57      173.57      4.95 o 
  -7   2   2     2750.19     3062.74     55.26 o 
  -6   2   2      503.71      460.10      8.45 o 
  -5   2   2       88.00      117.68      3.51 o 
  -4   2   2     6326.53     6712.50    114.74 o 
  -3   2   2     4914.38     5271.17    100.63 o 
  -2   2   2     7130.51     7684.95    137.46 o 
  -1   2   2     4568.14     5310.02    101.27 o 
   0   2   2     4249.57     4884.87    110.42 o 
   1   2   2      313.94      321.58      8.98 o 
   2   2   2    20206.57    20475.21    501.66 o 
   3   2   2      209.27      136.29      2.46 o 
   4   2   2     6944.19     7106.79    136.38 o 
   5   2   2     1975.55     2323.37     36.26 o 
   6   2   2      269.55      309.44      4.95 o 
   7   2   2      112.05      139.50      4.15 o 
   8   2   2        7.32       10.33      0.49 o 
   9   2   2      141.22      136.26      4.32 o 
  10   2   2      128.62      124.04      2.46 o 
  11   2   2      283.32      284.65      6.02 o 
  12   2   2      219.80      215.35      9.50 o 
  13   2   2      226.32      218.45      4.77 o 
  14   2   2       44.63       46.06      2.10 o 
  15   2   2       44.30       42.02      1.64 o 
  16   2   2       33.37       30.36      1.53 o 
  17   2   2       33.80       29.35      1.40 o 
  18   2   2        8.58        5.56      0.83 o 
  19   2   2        1.38        0.33      0.76 o 
  20   2   2        1.38        0.64      0.81 o 
  21   2   2        2.96        6.62      1.06 o 
 -21   3   2        0.09       -0.25      1.06 o 
 -20   3   2       11.95        7.22      1.15 o 
 -19   3   2        3.18       -0.04      1.14 o 
 -18   3   2       26.21       33.03      1.96 o 
 -17   3   2       43.56       47.41      2.25 o 
 -16   3   2        9.51        4.46      1.07 o 
 -15   3   2       16.47       18.40      1.96 o 
 -14   3   2        0.63       -0.30      0.75 o 
 -13   3   2      105.15      103.83      2.51 o 
 -12   3   2      156.81      152.64      3.24 o 
 -11   3   2        5.74        1.80      0.40 o 
 -10   3   2      172.85      173.47      3.38 o 
  -9   3   2      184.85      221.51      4.22 o 
  -8   3   2      348.44      435.69      8.16 o 
  -7   3   2     4684.08     5258.32     94.89 o 
  -6   3   2       58.60      110.41      4.12 o 
  -5   3   2     2767.06     2866.14     51.71 o 
  -4   3   2     1049.41     1078.52     18.54 o 
  -3   3   2     1125.82     1092.17     19.58 o 
  -2   3   2     2478.44     2776.00     49.57 o 
  -1   3   2       25.51       18.46      1.00 o 
   0   3   2       17.85       27.78      1.50 o 
   1   3   2     7482.92     7964.56    219.07 o 
   2   3   2      718.73      686.49     15.44 o 
   3   3   2     1035.40     1007.59     20.75 o 
   4   3   2     2392.13     2530.50     43.11 o 
   5   3   2      978.62     1056.75     15.92 o 
   6   3   2      338.68      347.95      5.33 o 
   7   3   2      797.44      962.57     18.70 o 
   8   3   2      226.37      275.74      4.77 o 
   9   3   2       53.99       47.21      1.28 o 
  10   3   2       39.08       36.45      1.07 o 
  11   3   2       69.14       69.89      1.57 o 
  12   3   2       47.41       65.33      4.07 o 
  13   3   2       53.77       52.21      3.48 o 
  14   3   2        0.00        0.49      0.69 o 
  15   3   2       14.86       17.95      0.98 o 
  16   3   2        5.12        6.16      1.02 o 
  17   3   2        4.09        1.40      0.74 o 
  18   3   2        0.84        0.47      0.76 o 
  19   3   2        1.87        0.91      0.89 o 
  20   3   2        0.00        1.50      0.94 o 
  21   3   2        1.25        0.37      0.98 o 
 -21   4   2        2.21        3.19      1.17 o 
 -20   4   2       11.38       12.56      1.31 o 
 -19   4   2        6.31        7.30      1.14 o 
 -18   4   2       14.49       22.72      1.55 o 
 -17   4   2        0.15        0.61      0.90 o 
 -16   4   2        6.38        8.08      0.99 o 
 -15   4   2        2.23        2.24      0.79 o 
 -14   4   2       17.65       25.00      1.32 o 
 -13   4   2        0.13       -0.54      0.54 o 
 -12   4   2       31.15       38.65      1.18 o 
 -11   4   2       87.68       84.34      1.74 o 
 -10   4   2        4.67        5.33      0.56 o 
  -9   4   2      123.24      140.08      2.63 o 
  -8   4   2      492.99      545.94      9.52 o 
  -7   4   2      121.99      121.88      4.24 o 
  -6   4   2      783.18      912.73     28.30 o 
  -5   4   2     2711.91     2866.90     49.03 o 
  -4   4   2       59.33       40.84      1.11 o 
  -3   4   2      342.42      341.46      6.67 o 
  -2   4   2      147.46      142.51      2.91 o 
  -1   4   2       15.08       22.24      0.96 o 
   0   4   2      172.31      153.90      3.34 o 
   1   4   2       51.91       44.54      1.37 o 
   2   4   2      130.30      155.68      3.61 o 
   3   4   2       45.54       51.29      1.20 o 
   4   4   2      776.06      631.02     10.32 o 
   5   4   2        8.52       15.71      0.75 o 
   6   4   2      255.84      295.97      4.56 o 
   7   4   2        1.68       10.96      0.76 o 
   8   4   2      118.49      115.76      1.92 o 
   9   4   2        4.38        2.08      0.37 o 
  10   4   2       28.20       18.95      0.78 o 
  11   4   2        6.48        2.52      0.44 o 
  12   4   2      597.50      568.62     11.76 o 
  13   4   2      776.70      720.66     14.85 o 
  14   4   2       33.23       30.45      1.26 o 
  15   4   2       18.28       17.39      1.56 o 
  16   4   2       10.43       10.28      0.91 o 
  17   4   2       10.81       12.93      1.37 o 
  18   4   2        1.98        1.58      0.88 o 
  19   4   2        1.06        0.66      0.89 o 
  20   4   2        2.21        3.20      1.02 o 
  21   4   2        0.62        1.62      1.06 o 
 -20   5   2        1.10        1.46      1.14 o 
 -19   5   2       17.94       19.76      1.78 o 
 -18   5   2       42.14       40.45      1.88 o 
 -17   5   2       20.59       24.59      1.50 o 
 -16   5   2       43.93       39.91      1.76 o 
 -15   5   2        8.86        1.07      0.82 o 
 -14   5   2        4.15        1.95      0.71 o 
 -13   5   2        1.48       -0.19      0.60 o 
 -12   5   2       39.57       38.56      1.22 o 
 -11   5   2      319.44      318.95      6.36 o 
 -10   5   2       74.99       65.27      1.73 o 
  -9   5   2      103.92       97.89      2.19 o 
  -8   5   2      184.06      175.79      3.25 o 
  -7   5   2      102.64       86.16      1.84 o 
  -6   5   2      135.30      132.29      3.84 o 
  -5   5   2       55.80       45.92      1.00 o 
  -4   5   2        7.80        9.97      0.64 o 
  -3   5   2      597.65      542.70     10.48 o 
  -2   5   2     1236.53     1276.67     25.94 o 
  -1   5   2      147.47      164.06      5.94 o 
   0   5   2      274.08      343.69      9.23 o 
   1   5   2        0.31        0.67      0.41 o 
   2   5   2      128.10      126.86      3.06 o 
   3   5   2     2277.44     2636.72     50.39 o 
   4   5   2       46.04       40.68      0.99 o 
   5   5   2      786.38      798.35     12.06 o 
   6   5   2      182.13      193.67      2.95 o 
   7   5   2      378.79      423.37      7.03 o 
   8   5   2       69.33       74.32      1.53 o 
   9   5   2        1.38       -0.37      0.37 o 
  10   5   2       37.08       32.07      0.94 o 
  11   5   2       43.17       33.34      1.07 o 
  12   5   2      306.11      289.45      6.22 o 
  13   5   2        1.28        0.43      0.65 o 
  14   5   2        2.85        8.78      1.36 o 
  15   5   2        9.50        9.92      0.97 o 
  16   5   2        0.15       -0.79      0.79 o 
  17   5   2        1.23        1.84      0.89 o 
  18   5   2       12.33       13.47      1.16 o 
  19   5   2        8.24        9.33      1.13 o 
  20   5   2        5.00        7.00      1.17 o 
 -20   6   2        0.01       -1.09      1.09 o 
 -19   6   2        0.33       -0.91      1.03 o 
 -18   6   2        7.67        7.92      1.16 o 
 -17   6   2       35.11       37.03      1.77 o 
 -16   6   2       10.88       10.91      1.10 o 
 -15   6   2       30.39       28.94      1.53 o 
 -14   6   2       42.13       42.10      2.45 o 
 -13   6   2      140.50      126.42      3.24 o 
 -12   6   2        3.66        1.74      0.60 o 
 -11   6   2      177.61      201.83      4.79 o 
 -10   6   2       80.88       66.16      1.67 o 
  -9   6   2       20.24       17.83      0.80 o 
  -8   6   2       80.49       94.44      2.78 o 
  -7   6   2       64.90       66.86      1.52 o 
  -6   6   2     1172.71     1193.39     20.43 o 
  -5   6   2      600.05      521.15      9.04 o 
  -4   6   2        0.67        6.09      0.46 o 
  -3   6   2       68.42       56.72      1.53 o 
  -2   6   2       14.06       14.55      1.14 o 
  -1   6   2      271.54      260.76      5.61 o 
   0   6   2      825.04      736.56     15.29 o 
   2   6   2      768.23      883.90     17.10 o 
   3   6   2      706.28      692.37     15.57 o 
   4   6   2     1393.53     1385.09     23.84 o 
   5   6   2     1176.57     1224.04     21.09 o 
   6   6   2      177.83      171.48      2.77 o 
   7   6   2      265.13      261.45      4.45 o 
   8   6   2      397.35      410.76      6.57 o 
   9   6   2      368.72      395.13      7.81 o 
  10   6   2        0.02        2.54      0.49 o 
  11   6   2       40.16       58.11      3.10 o 
  12   6   2      106.28      119.83      4.83 o 
  13   6   2       77.38       77.52      2.32 o 
  14   6   2        1.00       -0.76      0.76 o 
  15   6   2       12.58       11.08      1.02 o 
  16   6   2       14.85        8.91      1.01 o 
  17   6   2        7.08        6.35      0.92 o 
  18   6   2        7.44        9.65      1.43 o 
  19   6   2       10.96       12.47      1.56 o 
 -19   7   2        3.11        5.59      1.37 o 
 -18   7   2        0.37        0.48      1.18 o 
 -17   7   2        8.83        8.42      1.30 o 
 -16   7   2       21.57       30.27      1.83 o 
 -15   7   2        5.48        6.74      1.15 o 
 -14   7   2        4.32        3.32      0.83 o 
 -13   7   2       88.93       69.09      2.58 o 
 -12   7   2      140.74      134.47      3.74 o 
 -11   7   2      358.74      339.12      8.46 o 
 -10   7   2      100.94       89.43      2.70 o 
  -9   7   2        7.93       10.51      0.81 o 
  -8   7   2      114.04       96.38      2.53 o 
  -7   7   2       89.69       69.66      1.95 o 
  -6   7   2      270.92      274.10      7.57 o 
  -5   7   2       75.10       80.68      2.68 o 
  -4   7   2       25.05       23.23      1.31 o 
  -3   7   2       85.71       76.32      2.58 o 
  -2   7   2      379.15      326.18      8.17 o 
  -1   7   2      560.28      548.32     12.37 o 
   0   7   2      516.34      609.20     13.69 o 
   1   7   2      104.63       99.67      3.17 o 
   2   7   2      405.79      371.04      8.42 o 
   3   7   2      514.92      471.78     10.61 o 
   4   7   2      101.92      109.99      3.06 o 
   5   7   2        9.97        9.62      0.84 o 
   6   7   2       10.05        7.47      0.59 o 
   7   7   2      107.97       95.84      2.05 o 
   8   7   2       99.01       88.32      2.21 o 
   9   7   2       58.22       61.13      2.34 o 
  10   7   2     1420.55     1388.39     37.50 o 
  11   7   2       54.32       67.87      2.88 o 
  12   7   2        5.88        6.86      1.39 o 
  13   7   2        0.08       -0.15      1.03 o 
  14   7   2       18.49       14.02      1.36 o 
  15   7   2       31.48       31.76      1.91 o 
  16   7   2       33.27       31.38      1.91 o 
  17   7   2        0.02       -1.14      1.14 o 
  18   7   2        3.63        6.03      1.42 o 
  19   7   2        6.22       15.49      2.27 o 
 -18   8   2        6.05       10.25      2.00 o 
 -17   8   2        6.44        7.82      1.32 o 
 -16   8   2        2.26        1.38      1.38 o 
 -15   8   2        0.44       -1.22      1.22 o 
 -14   8   2       18.88       30.23      1.84 o 
 -13   8   2       19.92       26.40      2.38 o 
 -12   8   2        1.97        2.78      1.06 o 
 -11   8   2        3.44        4.47      1.08 o 
 -10   8   2       17.79       19.61      1.42 o 
  -9   8   2        8.44       15.45      1.25 o 
  -8   8   2      157.29      159.97      4.77 o 
  -7   8   2      166.33      165.11      5.91 o 
  -6   8   2        1.20        1.82      0.87 o 
  -5   8   2      103.04       80.35      3.21 o 
  -4   8   2       26.49       25.87      1.76 o 
  -3   8   2       70.47       69.68      2.91 o 
  -2   8   2        0.55        2.32      1.00 o 
  -1   8   2        8.84        9.99      1.23 o 
   0   8   2      134.81      133.61      4.75 o 
   1   8   2       37.44       37.86      1.79 o 
   2   8   2        0.02       -0.35      1.15 o 
   3   8   2        8.54        7.08      1.08 o 
   4   8   2      294.36      274.33      8.79 o 
   5   8   2       19.28       14.22      1.77 o 
   6   8   2       16.27       12.77      0.92 o 
   7   8   2       32.60       28.25      1.55 o 
   8   8   2        2.14        7.39      2.39 o 
   9   8   2       10.55       17.24      2.93 o 
  10   8   2       13.53       10.98      1.48 o 
  11   8   2       73.64       75.21      2.87 o 
  12   8   2      130.20      148.34      5.45 o 
  13   8   2       70.21       67.08      2.73 o 
  14   8   2       64.15       63.12      3.11 o 
  15   8   2        0.21        0.35      1.10 o 
  16   8   2       23.22       33.03      2.05 o 
  17   8   2        7.56        9.33      1.50 o 
  18   8   2       18.69       21.27      2.46 o 
 -17   9   2        7.10        6.65      1.84 o 
 -16   9   2       29.99       38.60      2.60 o 
 -15   9   2       11.72        6.84      1.60 o 
 -14   9   2        6.58        3.80      1.48 o 
 -13   9   2        5.13        5.34      1.48 o 
 -12   9   2        0.57       -0.13      1.25 o 
 -11   9   2       22.28       26.69      2.01 o 
 -10   9   2        1.03        2.13      1.23 o 
  -9   9   2        5.89        4.28      1.87 o 
  -8   9   2       18.64       18.97      1.93 o 
  -7   9   2       55.69       70.69      2.69 o 
  -6   9   2        0.21       -0.03      1.11 o 
  -5   9   2      224.92      222.75      7.44 o 
  -4   9   2      324.11      334.49     10.74 o 
  -3   9   2      388.19      363.61     11.58 o 
  -2   9   2      311.65      289.64      9.58 o 
  -1   9   2       10.53       11.10      2.86 o 
   0   9   2        0.82       -0.87      0.87 o 
   1   9   2       31.31       34.86      1.82 o 
   2   9   2      114.63      108.61      3.55 o 
   3   9   2      169.95      183.25      6.20 o 
   4   9   2        3.42        1.24      1.06 o 
   5   9   2        4.87        4.67      1.31 o 
   6   9   2        0.71        1.88      2.42 o 
   7   9   2      105.75      100.90      7.04 o 
   8   9   2       46.39       48.68      4.91 o 
   9   9   2      160.02      144.14      9.11 o 
  10   9   2        2.47        2.90      2.42 o 
  11   9   2       26.18       30.90      4.01 o 
  12   9   2        1.71        2.42      2.45 o 
  13   9   2       25.90       29.85      3.92 o 
  14   9   2        1.07        1.18      2.64 o 
  15   9   2       10.19       12.97      3.25 o 
  16   9   2        0.08       -0.22      2.71 o 
 -15  10   2        0.04       -1.48      1.48 o 
 -14  10   2        3.00        1.91      1.51 o 
 -13  10   2        8.41       12.63      1.78 o 
 -12  10   2        0.11       -0.32      1.35 o 
 -11  10   2        6.13        4.06      1.43 o 
 -10  10   2       10.01       11.96      1.66 o 
  -9  10   2       38.02       35.80      2.39 o 
  -8  10   2       24.85       27.33      2.47 o 
  -7  10   2       13.79       16.83      2.10 o 
  -6  10   2       68.00       73.73      4.04 o 
  -5  10   2       90.71       82.62      4.38 o 
  -4  10   2      186.95      183.06      8.47 o 
  -3  10   2        0.44        0.65      1.30 o 
  -2  10   2        4.79        3.31      1.29 o 
  -1  10   2       21.20       24.68      2.43 o 
   0  10   2        2.85        0.67      1.59 o 
   1  10   2        3.10        2.95      1.06 o 
   2  10   2       28.30       30.19      2.02 o 
   3  10   2       15.19       16.92      3.28 o 
   4  10   2       42.33       57.29      5.19 o 
   5  10   2       10.38        8.57      2.87 o 
   6  10   2       98.95      110.11      7.65 o 
   7  10   2       16.37       21.00      3.31 o 
   8  10   2        6.86        7.07      2.71 o 
   9  10   2       26.77       23.23      3.54 o 
  10  10   2        2.11        2.20      2.45 o 
  11  10   2        0.04       -0.54      2.36 o 
  12  10   2        8.48       10.20      3.03 o 
  13  10   2        0.11        1.91      2.68 o 
  14  10   2       10.50        9.37      3.28 o 
  15  10   2        0.11        0.51      2.84 o 
 -14  11   2       12.68       11.74      1.97 o 
 -13  11   2        3.27        1.04      1.64 o 
 -12  11   2       13.52       19.32      2.69 o 
 -11  11   2        6.49        4.78      1.63 o 
 -10  11   2        0.12        0.09      1.76 o 
  -9  11   2       42.46       36.69      2.98 o 
  -8  11   2        1.04        3.00      2.68 o 
  -7  11   2        9.74       11.24      2.06 o 
  -6  11   2       11.56       15.22      3.03 o 
  -5  11   2      125.69      135.50      6.24 o 
  -4  11   2      211.56      222.91     11.85 o 
  -3  11   2       20.30       20.67      2.40 o 
  -2  11   2        0.12       -0.49      2.20 o 
  -1  11   2       48.35       55.79      6.85 o 
   0  11   2        3.46        3.05      1.72 o 
   1  11   2      121.51      101.99      7.52 o 
   2  11   2       54.62       49.96      5.13 o 
   3  11   2        4.47        1.08      2.77 o 
   4  11   2        5.63        7.20      2.90 o 
   5  11   2        1.62        2.36      2.74 o 
   6  11   2        1.18        0.86      2.55 o 
   7  11   2       25.84       27.66      3.76 o 
   8  11   2        3.12       -0.76      2.61 o 
   9  11   2       41.63       45.98      4.97 o 
  10  11   2        0.98        4.72      2.80 o 
  11  11   2        0.21        1.21      2.64 o 
  12  11   2        1.86        4.62      2.90 o 
  13  11   2        0.06        0.29      2.80 o 
 -12  12   2        4.63        6.30      3.25 o 
 -11  12   2       25.20       19.04      2.63 o 
 -10  12   2        3.03        3.86      2.60 o 
  -9  12   2       17.32       24.20      4.21 o 
  -8  12   2       77.37       78.98      9.57 o 
  -7  12   2        5.33        3.39      1.94 o 
  -6  12   2       20.61       26.55      6.18 o 
  -5  12   2       68.03       72.14      7.57 o 
  -4  12   2        0.85        2.18      1.88 o 
  -3  12   2        2.40        1.03      1.87 o 
  -2  12   2       41.98       51.71      5.54 o 
  -1  12   2      120.72      115.81      8.51 o 
   0  12   2       18.84       17.49      3.89 o 
   1  12   2       38.25       36.61      4.81 o 
   2  12   2        1.21       -1.05      2.93 o 
   3  12   2       53.61       50.05      5.38 o 
   4  12   2       76.94       67.54      5.93 o 
   5  12   2        7.09        6.98      3.12 o 
   6  12   2        6.56        8.16      3.06 o 
   7  12   2       26.59       27.56      4.30 o 
   8  12   2        1.57       -0.64      2.87 o 
   9  12   2        2.78        6.75      3.22 o 
  10  12   2        0.61        2.68      3.03 o 
  11  12   2        1.16        2.23      2.96 o 
  -9  13   2        8.78       15.98      5.67 o 
  -8  13   2        1.00        2.40      2.05 o 
  -7  13   2       12.49       21.73      3.68 o 
  -6  13   2        4.67        4.57      2.15 o 
  -5  13   2        0.07       -3.03      3.03 o 
  -4  13   2       21.86       22.97      4.43 o 
  -3  13   2        8.05       13.83      4.01 o 
  -2  13   2      211.15      214.45     13.41 o 
  -1  13   2       23.82       25.90      4.49 o 
   0  13   2        4.46       -0.73      3.22 o 
   1  13   2        6.67        1.82      3.25 o 
   2  13   2        1.27       -0.89      3.03 o 
   3  13   2       11.35       10.90      3.57 o 
   4  13   2       10.63        8.89      3.38 o 
   5  13   2        8.18       14.15      3.60 o 
   6  13   2       11.57       15.93      3.60 o 
   7  13   2       11.64       16.73      3.89 o 
   8  13   2        0.12        3.41      3.35 o 
  -4  14   2       11.65       18.48      4.36 o 
  -3  14   2       11.46       10.58      4.05 o 
  -2  14   2        2.71        3.03      3.54 o 
  -1  14   2        1.16        6.72      3.63 o 
   0  14   2        4.18        3.22      3.54 o 
   1  14   2        3.83        7.23      3.66 o 
   2  14   2        2.31        0.13      3.25 o 
   3  14   2       13.57       16.09      3.92 o 
 -22   1   3        1.16       -0.39      1.36 o 
 -21   1   3        4.30        6.71      1.44 o 
 -20   1   3        0.13       -1.13      1.13 o 
 -19   1   3        5.44        6.38      1.63 o 
 -18   1   3       38.66       37.41      2.03 o 
 -17   1   3        6.34        6.61      1.20 o 
 -16   1   3      237.34      226.67      8.46 o 
 -15   1   3       42.70       39.84      1.97 o 
 -14   1   3       24.85       32.30      1.34 o 
 -13   1   3       39.02       37.91      1.34 o 
 -12   1   3       75.04       79.34      1.87 o 
 -11   1   3      214.11      200.08      4.13 o 
 -10   1   3      339.44      351.32      6.99 o 
  -9   1   3      188.72      196.05      4.02 o 
  -8   1   3      457.36      586.41     10.77 o 
  -7   1   3       17.34       13.64      1.20 o 
  -6   1   3        5.04       16.24      0.81 o 
  -5   1   3      461.98      509.18      8.84 o 
  -4   1   3      686.54      686.29     11.25 o 
  -3   1   3     2490.27     2425.36     39.39 o 
  -2   1   3       89.11       93.92      2.41 o 
  -1   1   3       44.08       54.78      1.22 o 
   0   1   3      537.32      464.04      7.31 o 
   1   1   3     1023.58     1079.33     17.77 o 
   2   1   3       22.24       24.31      0.82 o 
   3   1   3      598.22      636.97     11.68 o 
   4   1   3       69.14      104.35      1.96 o 
   5   1   3      208.46      207.48      3.52 o 
   6   1   3      264.49      304.48      5.10 o 
   7   1   3      305.26      391.78      7.19 o 
   8   1   3       73.53       59.60      1.40 o 
   9   1   3       45.34       68.96      1.47 o 
  10   1   3        3.77        9.68      1.13 o 
  11   1   3       52.83       47.48      2.50 o 
  12   1   3       20.87       19.35      0.89 o 
  13   1   3       58.38       57.67      1.65 o 
  14   1   3        0.13        0.63      0.61 o 
  15   1   3        1.63        1.93      0.69 o 
  16   1   3        1.28        3.74      0.74 o 
  17   1   3        0.32       -0.68      0.68 o 
  18   1   3        5.88        8.21      0.98 o 
  19   1   3        3.51        4.94      0.96 o 
  20   1   3        4.86        7.35      1.06 o 
  21   1   3        2.83        6.30      1.08 o 
 -21   2   3        2.77       -0.09      1.29 o 
 -20   2   3        8.71        7.87      1.40 o 
 -19   2   3       11.18       16.10      1.52 o 
 -18   2   3       15.65       23.70      1.68 o 
 -17   2   3       57.55       50.10      2.30 o 
 -16   2   3      226.13      226.21      6.68 o 
 -15   2   3      169.57      162.51      6.46 o 
 -14   2   3        0.99        1.29      0.84 o 
 -13   2   3        1.01        5.55      0.92 o 
 -12   2   3       83.78       72.20      1.75 o 
 -11   2   3       35.13       36.22      1.08 o 
 -10   2   3       27.25       33.80      0.96 o 
  -9   2   3      951.84      946.84     17.29 o 
  -8   2   3      342.47      395.68      7.34 o 
  -7   2   3        0.91        3.50      0.39 o 
  -6   2   3     3738.95     3969.95     71.62 o 
  -5   2   3      183.47      157.20      4.51 o 
  -4   2   3       11.89       21.36      0.64 o 
  -3   2   3     1364.61     1416.08     24.25 o 
  -2   2   3      129.77      181.70      3.08 o 
  -1   2   3      827.73      737.97     13.36 o 
   0   2   3     1479.14     1265.06     22.90 o 
   1   2   3      162.00      170.71      4.85 o 
   2   2   3       64.03       64.00      1.66 o 
   3   2   3      716.75      581.45     11.36 o 
   4   2   3      817.10      946.47     19.25 o 
   5   2   3      829.11      784.56     12.34 o 
   6   2   3     1597.86     1832.11     29.91 o 
   7   2   3       48.44       65.53      1.26 o 
   8   2   3      276.08      284.45      5.02 o 
   9   2   3       21.96       16.90      1.41 o 
  10   2   3       18.36       13.89      0.72 o 
  11   2   3       69.42       53.21      1.52 o 
  12   2   3      282.55      272.66      5.83 o 
  13   2   3      128.24      114.86      2.75 o 
  14   2   3       74.99       86.71      2.64 o 
  15   2   3        1.33        4.98      0.79 o 
  16   2   3       78.33       75.22      2.35 o 
  17   2   3        8.88       18.38      1.84 o 
  18   2   3        4.56        4.07      0.99 o 
  19   2   3        0.23       -0.59      0.89 o 
  20   2   3        0.18       -0.15      0.94 o 
  21   2   3        0.51        0.08      1.00 o 
 -21   3   3        5.25        6.27      1.48 o 
 -20   3   3        7.83        9.28      1.46 o 
 -19   3   3       19.25       21.02      1.68 o 
 -18   3   3        5.03        2.99      1.18 o 
 -17   3   3       74.64       70.52      2.79 o 
 -16   3   3       17.55       12.40      2.20 o 
 -15   3   3       21.83       23.17      1.55 o 
 -14   3   3       20.54       17.50      1.33 o 
 -13   3   3        0.82        0.90      0.60 o 
 -12   3   3      124.73      138.99      3.21 o 
 -11   3   3      112.57       97.63      2.20 o 
 -10   3   3       47.23       50.11      1.25 o 
  -9   3   3      169.08      194.43      4.10 o 
  -8   3   3        0.81        2.03      0.36 o 
  -7   3   3      110.47       89.02      2.85 o 
  -6   3   3      946.13      958.00     17.44 o 
  -5   3   3       47.56       40.33      2.00 o 
  -4   3   3     1578.71     1574.35     30.25 o 
  -3   3   3     2003.66     1971.71     32.02 o 
  -2   3   3     2429.12     2586.44     44.08 o 
  -1   3   3       89.27      103.46      1.85 o 
   0   3   3      492.14      412.07      7.63 o 
   1   3   3     3433.94     3292.66     63.17 o 
   2   3   3     2946.61     2904.14     56.15 o 
   3   3   3      264.64      337.33      7.12 o 
   4   3   3      552.25      664.99     12.23 o 
   5   3   3      445.34      559.00     10.26 o 
   6   3   3     5853.76     5988.79     97.79 o 
   7   3   3      180.04      166.06      2.88 o 
   8   3   3       93.19      123.34      3.53 o 
   9   3   3      207.23      189.94      3.64 o 
  10   3   3      595.58      623.12     11.41 o 
  11   3   3      493.18      441.93      9.23 o 
  12   3   3      110.87      107.29      2.61 o 
  13   3   3       78.43       92.95      2.36 o 
  14   3   3        9.54       15.32      1.27 o 
  15   3   3      702.34      660.95     14.97 o 
  16   3   3       51.29       36.82      1.63 o 
  17   3   3        0.12       -0.75      0.84 o 
  18   3   3        3.55        2.86      0.95 o 
  19   3   3        2.62        1.78      0.98 o 
  20   3   3        2.53        2.87      1.03 o 
 -21   4   3        2.83        4.16      1.24 o 
 -20   4   3        1.22        0.55      1.08 o 
 -19   4   3        0.60       -0.44      0.98 o 
 -18   4   3       51.74       48.82      2.04 o 
 -17   4   3        0.28        1.93      0.97 o 
 -16   4   3       61.89       72.12      2.45 o 
 -15   4   3      118.01      119.68      3.45 o 
 -14   4   3      125.80      143.58      4.50 o 
 -13   4   3       65.15       52.37      2.27 o 
 -12   4   3       71.19       70.09      2.04 o 
 -11   4   3        0.10       -0.46      0.49 o 
 -10   4   3      154.45      146.04      3.09 o 
  -9   4   3      268.30      252.64      4.57 o 
  -8   4   3       10.87        6.52      0.77 o 
  -7   4   3       37.05       35.88      1.26 o 
  -6   4   3       14.41       34.50      1.51 o 
  -5   4   3      906.58      781.43     13.48 o 
  -4   4   3     1414.58     1562.26     25.44 o 
  -3   4   3      404.36      353.67      6.19 o 
  -2   4   3      588.76      604.47     10.44 o 
  -1   4   3      481.95      606.96     11.10 o 
   0   4   3       45.34       34.46      0.99 o 
   1   4   3      635.56      652.15     12.69 o 
   2   4   3      115.39      115.57      2.45 o 
   3   4   3     1694.25     1768.96     32.21 o 
   4   4   3      133.40      161.02      3.72 o 
   5   4   3     3557.99     3707.18     57.50 o 
   6   4   3      480.27      467.02      7.14 o 
   7   4   3       74.94       70.14      1.33 o 
   8   4   3      144.86      111.85      1.97 o 
   9   4   3      356.89      344.87      7.27 o 
  10   4   3      181.96      182.90      4.39 o 
  11   4   3        1.01        1.22      0.72 o 
  12   4   3       40.43       47.25      1.84 o 
  13   4   3      221.27      225.31      7.05 o 
  14   4   3       18.68       27.16      1.96 o 
  15   4   3        0.01        0.02      0.88 o 
  16   4   3       58.42       56.81      2.23 o 
  17   4   3        5.55       11.75      1.12 o 
  18   4   3       20.48       20.88      1.35 o 
  19   4   3        0.04       -0.84      0.95 o 
  20   4   3        2.24        5.47      1.15 o 
 -20   5   3        9.00       15.02      1.42 o 
 -19   5   3       11.59       15.70      1.37 o 
 -18   5   3        0.00        1.85      1.02 o 
 -17   5   3        6.50       11.86      1.17 o 
 -16   5   3       15.85       15.19      1.20 o 
 -15   5   3        9.40        7.98      1.16 o 
 -14   5   3       40.05       29.28      1.48 o 
 -13   5   3       15.01       17.82      1.01 o 
 -12   5   3      139.30      151.51      3.73 o 
 -11   5   3      140.70      137.66      3.41 o 
 -10   5   3       12.53        9.02      0.70 o 
  -9   5   3       11.83       14.69      0.75 o 
  -8   5   3      356.98      351.60      6.94 o 
  -7   5   3        6.39        8.07      0.72 o 
  -6   5   3        0.27        0.75      0.34 o 
  -5   5   3      802.98      854.07     14.04 o 
  -4   5   3        2.34        1.91      0.38 o 
  -3   5   3       12.72       35.24      2.07 o 
  -2   5   3        0.65        7.39      0.82 o 
  -1   5   3       60.41       66.80      1.57 o 
   0   5   3      908.50     1010.99     19.51 o 
   1   5   3      306.92      280.36     11.35 o 
   2   5   3      992.23     1137.74     25.04 o 
   3   5   3      624.46      667.24     15.05 o 
   4   5   3      280.00      273.97      5.70 o 
   5   5   3     1107.40     1122.29     18.40 o 
   6   5   3      480.97      453.01      9.98 o 
   7   5   3       96.22       87.74      1.62 o 
   8   5   3       56.91       58.20      2.94 o 
   9   5   3       32.87       29.01      1.24 o 
  10   5   3        0.23       -0.29      0.58 o 
  11   5   3      164.71      137.70      3.56 o 
  12   5   3       53.07       51.69      1.87 o 
  13   5   3       72.57       61.66      2.25 o 
  14   5   3       15.85       12.02      0.95 o 
  15   5   3        2.71        7.01      1.01 o 
  16   5   3        0.28        1.44      0.91 o 
  17   5   3       19.55       17.32      1.27 o 
  18   5   3        0.18        0.59      0.97 o 
  19   5   3        4.76        6.10      1.15 o 
  20   5   3        8.66       12.58      1.34 o 
 -19   6   3        0.28       -1.06      1.06 o 
 -18   6   3        8.82       12.29      1.27 o 
 -17   6   3        1.60        0.56      0.97 o 
 -16   6   3        1.98        1.59      0.95 o 
 -15   6   3       12.83       21.22      1.33 o 
 -14   6   3       14.89        9.09      1.01 o 
 -13   6   3       21.33       26.17      1.40 o 
 -12   6   3       18.10       20.52      1.07 o 
 -11   6   3        0.00        0.08      0.51 o 
 -10   6   3        9.95        6.93      0.71 o 
  -9   6   3        0.40        0.40      0.53 o 
  -8   6   3        2.45        4.71      0.60 o 
  -7   6   3        3.16        3.03      0.57 o 
  -6   6   3       11.06       14.22      0.81 o 
  -5   6   3      835.13      866.76     16.49 o 
  -4   6   3       15.75       13.54      0.83 o 
  -3   6   3       88.77       84.60      1.74 o 
  -2   6   3      100.80      106.11      4.22 o 
  -1   6   3       65.59       73.85      2.58 o 
   0   6   3       72.98       59.54      1.97 o 
   1   6   3       33.64       39.71      1.26 o 
   2   6   3      248.79      300.30      5.63 o 
   3   6   3       42.66       49.14      2.06 o 
   4   6   3        2.28        9.38      0.65 o 
   5   6   3       89.17      102.56      2.17 o 
   6   6   3      164.77      163.94      3.10 o 
   7   6   3      318.87      327.46      6.60 o 
   8   6   3        4.07        4.03      0.62 o 
   9   6   3        5.12       10.74      1.62 o 
  10   6   3       14.42       14.29      0.99 o 
  11   6   3       93.17       92.11      2.65 o 
  12   6   3       42.39       52.62      2.11 o 
  13   6   3       53.22       47.72      1.84 o 
  14   6   3        4.67        7.28      0.99 o 
  15   6   3        0.03       -0.88      0.88 o 
  16   6   3        5.44        6.53      1.17 o 
  17   6   3        1.56        2.23      1.25 o 
  18   6   3       10.25       10.78      1.54 o 
  19   6   3        2.63        1.96      1.41 o 
 -19   7   3        1.66        0.09      1.28 o 
 -18   7   3        1.03        0.47      1.19 o 
 -17   7   3        0.61       -0.64      1.10 o 
 -16   7   3        5.78        6.18      1.20 o 
 -15   7   3        1.13        0.87      1.02 o 
 -14   7   3        4.75        3.25      0.69 o 
 -13   7   3        7.34        5.91      1.30 o 
 -12   7   3        0.38        3.16      0.92 o 
 -11   7   3       40.15       32.93      1.72 o 
 -10   7   3       40.80       31.37      1.34 o 
  -9   7   3       26.52       27.47      1.24 o 
  -8   7   3        2.10        1.80      0.62 o 
  -7   7   3       39.94       51.76      2.17 o 
  -6   7   3       22.05       20.04      1.24 o 
  -5   7   3      489.57      478.10     12.83 o 
  -4   7   3      180.97      161.54      5.56 o 
  -3   7   3        4.39        2.29      1.73 o 
  -2   7   3      244.15      249.28      8.91 o 
  -1   7   3       70.64       73.73      2.52 o 
   0   7   3        0.11        0.69      0.62 o 
   1   7   3        0.03        2.82      0.56 o 
   2   7   3       14.65        7.39      0.61 o 
   3   7   3       37.42       36.24      3.06 o 
   4   7   3       20.43       23.67      1.16 o 
   5   7   3        1.98        2.52      0.64 o 
   6   7   3        0.97        6.04      0.81 o 
   7   7   3      199.98      195.02      5.81 o 
   8   7   3       34.37       34.48      1.98 o 
   9   7   3       91.63       90.30      5.49 o 
  10   7   3       19.01       17.59      1.49 o 
  11   7   3        1.52        1.97      0.72 o 
  12   7   3       41.01       49.37      3.10 o 
  13   7   3        2.94        3.35      1.17 o 
  14   7   3       11.77        9.96      1.37 o 
  15   7   3        0.01       -0.65      1.18 o 
  16   7   3       15.77       15.35      1.78 o 
  17   7   3        4.49        3.28      1.38 o 
  18   7   3        0.18        1.74      1.42 o 
 -18   8   3        3.25        1.63      1.57 o 
 -17   8   3        7.53        5.12      1.57 o 
 -16   8   3        0.07       -1.28      1.28 o 
 -15   8   3        7.89        4.52      1.83 o 
 -14   8   3       13.76       13.12      1.37 o 
 -13   8   3        0.01       -0.93      0.93 o 
 -12   8   3       12.36        9.59      1.49 o 
 -11   8   3       26.56       24.62      1.87 o 
 -10   8   3       41.36       42.08      2.35 o 
  -9   8   3        1.93        1.04      0.93 o 
  -8   8   3        0.01        0.70      0.91 o 
  -7   8   3       20.94       19.07      1.36 o 
  -6   8   3      775.25      743.86     19.75 o 
  -5   8   3      151.93      151.05      4.59 o 
  -4   8   3       83.87       94.98      3.67 o 
  -3   8   3       13.24       15.24      2.40 o 
  -2   8   3       35.02       38.03      2.10 o 
  -1   8   3        0.29        1.01      0.96 o 
   0   8   3      106.29      121.91      5.14 o 
   1   8   3      137.55      129.59      4.71 o 
   2   8   3        8.26        4.46      1.11 o 
   3   8   3      309.77      308.56     12.10 o 
   4   8   3      162.14      151.94      9.46 o 
   5   8   3        0.15       -2.17      2.17 o 
   6   8   3        0.88        0.13      1.24 o 
   7   8   3       39.45       44.38      4.36 o 
   8   8   3      153.44      152.45      9.62 o 
   9   8   3      211.07      210.93      7.35 o 
  10   8   3      163.63      192.20      6.79 o 
  11   8   3        2.39        5.44      1.67 o 
  12   8   3       43.45       43.21      2.59 o 
  13   8   3        0.01       -0.76      1.34 o 
  14   8   3        3.18        4.14      1.29 o 
  15   8   3        4.61        3.27      1.34 o 
  16   8   3        1.80        3.43      1.38 o 
  17   8   3        4.98       10.41      1.64 o 
 -16   9   3        4.93        6.46      1.71 o 
 -15   9   3        0.20        0.03      1.46 o 
 -14   9   3        1.70        1.37      1.43 o 
 -13   9   3        0.01       -1.25      1.25 o 
 -12   9   3        5.75        2.57      1.39 o 
 -11   9   3       79.98       71.97      3.27 o 
 -10   9   3        4.98        8.72      1.49 o 
  -9   9   3       35.84       39.02      3.49 o 
  -8   9   3       57.03       59.26      2.88 o 
  -7   9   3        0.22        2.11      1.25 o 
  -6   9   3        7.65        7.01      1.30 o 
  -5   9   3        7.02       12.39      1.39 o 
  -4   9   3       59.76       62.49      2.90 o 
  -3   9   3       86.04       80.60      3.37 o 
  -2   9   3      185.43      157.62      5.55 o 
  -1   9   3       33.48       30.49      2.11 o 
   0   9   3       31.28       29.92      2.59 o 
   1   9   3      125.35      130.30      6.01 o 
   2   9   3      154.87      141.59      6.49 o 
   3   9   3      240.83      208.22      8.80 o 
   4   9   3       53.05       52.35      5.07 o 
   5   9   3        0.08        0.32      2.45 o 
   6   9   3      163.94      174.72     10.74 o 
   7   9   3       18.47       26.92      3.57 o 
   8   9   3      123.82      129.83      8.57 o 
   9   9   3      124.96      134.80      8.92 o 
  10   9   3       14.32       24.50      3.57 o 
  11   9   3       16.39       24.76      3.60 o 
  12   9   3        3.18        7.77      2.84 o 
  13   9   3        0.91        0.25      2.55 o 
  14   9   3       23.02       33.36      4.30 o 
  15   9   3       14.61       20.55      3.70 o 
  16   9   3        0.43       -0.06      2.93 o 
 -15  10   3        1.57        1.26      1.61 o 
 -14  10   3       16.04       17.02      2.01 o 
 -13  10   3       25.68       27.30      2.22 o 
 -12  10   3       12.76       11.98      1.75 o 
 -11  10   3       14.52       11.82      1.74 o 
 -10  10   3       23.24       28.75      2.16 o 
  -9  10   3       97.19       89.87      3.82 o 
  -8  10   3        0.12       -0.45      1.34 o 
  -7  10   3       43.21       41.38      3.13 o 
  -6  10   3       69.61       70.98      3.98 o 
  -5  10   3      177.03      185.88     13.84 o 
  -4  10   3      187.65      186.52      7.91 o 
  -3  10   3        1.41        3.17      2.49 o 
  -2  10   3       33.91       38.04      4.75 o 
  -1  10   3       81.42       67.23      5.89 o 
   0  10   3      146.84      124.73      8.60 o 
   1  10   3       34.39       33.17      4.17 o 
   2  10   3        0.38       -0.61      2.64 o 
   3  10   3       55.90       59.17      5.61 o 
   4  10   3       87.39       69.55      5.86 o 
   5  10   3       81.15       79.72      6.28 o 
   6  10   3       20.93       17.36      3.35 o 
   7  10   3        1.46        1.62      2.49 o 
   8  10   3        1.09       -0.96      2.52 o 
   9  10   3       33.06       38.42      4.62 o 
  10  10   3       31.73       35.14      4.49 o 
  11  10   3       23.19       37.09      4.59 o 
  12  10   3       32.62       41.58      4.65 o 
  13  10   3        0.68        6.88      3.15 o 
  14  10   3        0.32        2.64      2.90 o 
 -13  11   3        1.31        3.15      1.72 o 
 -12  11   3       16.83       28.81      2.37 o 
 -11  11   3       16.75       25.78      4.30 o 
 -10  11   3       66.38       68.44      3.37 o 
  -9  11   3        0.28        1.35      2.31 o 
  -8  11   3        0.73        4.51      1.84 o 
  -7  11   3       41.02       37.08      3.07 o 
  -6  11   3        5.42        8.64      1.97 o 
  -5  11   3       10.63       12.97      3.50 o 
  -4  11   3      113.98      137.83      9.40 o 
  -3  11   3      124.50      119.38      8.47 o 
  -2  11   3        2.50       -2.87      2.87 o 
  -1  11   3        8.63        7.46      3.38 o 
   0  11   3        2.42       -0.16      2.99 o 
   1  11   3        0.76       -2.71      2.71 o 
   2  11   3       13.25        9.24      3.22 o 
   3  11   3        1.72        0.86      2.87 o 
   4  11   3        8.50        8.76      3.15 o 
   5  11   3        4.40        2.13      2.84 o 
   6  11   3       20.95       19.37      3.57 o 
   7  11   3        2.49        2.77      2.71 o 
   8  11   3        0.00        1.43      2.84 o 
   9  11   3        0.15        4.65      3.06 o 
  10  11   3        8.86       15.07      3.60 o 
  11  11   3       29.64       49.61      5.16 o 
  12  11   3        9.91       10.74      3.50 o 
  13  11   3        1.36        0.03      3.06 o 
 -11  12   3       24.14       25.19      2.88 o 
 -10  12   3        1.13        4.78      2.13 o 
  -9  12   3       36.31       42.02      5.37 o 
  -8  12   3        3.88        4.67      2.03 o 
  -7  12   3       11.81        8.95      3.60 o 
  -6  12   3       11.04        9.34      3.60 o 
  -5  12   3       45.28       45.08      5.38 o 
  -4  12   3       17.30       17.24      4.05 o 
  -3  12   3        5.47       -0.70      3.19 o 
  -2  12   3       35.01       31.19      4.65 o 
  -1  12   3        0.17        2.55      3.25 o 
   0  12   3      107.04      111.13      8.19 o 
   1  12   3        4.15        2.58      3.25 o 
   2  12   3       16.63       14.82      3.73 o 
   3  12   3        6.92        8.35      3.41 o 
   4  12   3       39.40       45.34      5.32 o 
   5  12   3       37.72       41.87      5.07 o 
   6  12   3        0.80        3.47      2.93 o 
   7  12   3        1.12       -0.70      2.61 o 
   8  12   3        7.03       15.36      3.79 o 
   9  12   3       15.86       22.14      4.17 o 
  10  12   3        4.45        7.04      3.44 o 
  -8  13   3        3.96        4.65      3.70 o 
  -7  13   3        4.52        3.19      3.50 o 
  -6  13   3        0.94       -0.16      3.54 o 
  -5  13   3        0.11        1.72      3.50 o 
  -4  13   3        0.03       -2.10      3.35 o 
  -3  13   3       20.86       24.88      4.59 o 
  -2  13   3        3.02        4.11      3.50 o 
  -1  13   3        0.05        2.87      3.54 o 
   0  13   3       11.86       11.85      3.89 o 
   1  13   3        7.01        7.01      3.60 o 
   2  13   3        0.03       -0.86      3.22 o 
   3  13   3        5.38        5.23      3.44 o 
   4  13   3        1.22       -1.21      2.99 o 
   5  13   3        0.01       -2.87      2.87 o 
   6  13   3        0.05        2.10      3.09 o 
   7  13   3       16.70       14.82      3.66 o 
 -21   0   4        0.04       -3.10      3.27 o 
 -20   0   4        8.48        8.51      2.00 o 
 -19   0   4       41.58       34.46      2.80 o 
 -18   0   4       40.36       37.30      2.95 o 
 -17   0   4        8.10        7.64      1.77 o 
 -16   0   4       28.42       24.76      2.32 o 
 -15   0   4      222.60      210.74      8.85 o 
 -14   0   4      193.62      184.17      7.87 o 
 -13   0   4      527.29      515.05     19.98 o 
 -12   0   4       89.73       66.74      3.43 o 
 -11   0   4       13.98       15.31      1.18 o 
 -10   0   4        2.18        2.63      0.83 o 
  -9   0   4       58.39       64.80      2.25 o 
  -8   0   4      382.09      413.65     11.56 o 
  -7   0   4       79.37       73.90      2.43 o 
  -6   0   4      169.43       99.34      3.05 o 
  -5   0   4        0.15        2.50      0.53 o 
  -4   0   4      612.32      591.24     13.18 o 
  -3   0   4     6815.67     7462.07    163.85 o 
  -2   0   4       15.93       14.49      1.21 o 
  -1   0   4      102.54      132.82      3.10 o 
   0   0   4        2.27        2.30      0.34 o 
   1   0   4      146.07      111.91      2.89 o 
   2   0   4     1555.85     1524.54     33.66 o 
   3   0   4      140.50      130.62      3.08 o 
   4   0   4      481.67      563.41     13.80 o 
   5   0   4     1076.65     1251.81     27.81 o 
   6   0   4     1985.85     2281.63     50.59 o 
   7   0   4      785.16      781.58     17.46 o 
   8   0   4     1102.69      990.29     22.09 o 
   9   0   4      429.13      457.25     12.55 o 
  10   0   4      101.68      128.36      3.88 o 
  11   0   4        0.39        0.94      0.70 o 
  12   0   4       65.46       49.67      1.99 o 
  13   0   4      337.42      312.80      8.85 o 
  14   0   4      160.30      160.26      4.89 o 
  15   0   4        2.56       -0.86      0.86 o 
  16   0   4        1.78        7.41      1.24 o 
  17   0   4       90.98       99.25      4.05 o 
  18   0   4        6.97        6.37      1.34 o 
  19   0   4        0.02        0.82      1.29 o 
  20   0   4        0.54       -1.37      1.37 o 
 -21   1   4        6.59        6.53      1.49 o 
 -20   1   4        4.93        8.39      1.48 o 
 -19   1   4        6.89        7.35      1.33 o 
 -18   1   4        0.14       -0.54      1.09 o 
 -17   1   4        0.33       -0.96      0.96 o 
 -16   1   4       42.16       44.71      3.75 o 
 -15   1   4        1.81        0.23      1.05 o 
 -14   1   4      413.99      443.50     27.95 o 
 -13   1   4      589.49      624.56     16.99 o 
 -12   1   4        0.11        1.07      0.78 o 
 -11   1   4      422.91      407.93     10.15 o 
 -10   1   4      144.54      146.88      3.14 o 
  -9   1   4      290.49      303.43      7.06 o 
  -8   1   4      423.65      399.89      7.44 o 
  -7   1   4      358.83      325.98      6.10 o 
  -6   1   4      472.12      378.74     10.18 o 
  -5   1   4      191.93      249.68      4.71 o 
  -4   1   4      247.99      198.49     10.36 o 
  -3   1   4     2342.62     2566.05     41.73 o 
  -2   1   4        8.09       11.57      0.82 o 
  -1   1   4      166.76      170.11      2.65 o 
   0   1   4        1.24        1.30      0.23 o 
   1   1   4       95.03      122.70      3.58 o 
   2   1   4     1871.99     1868.32     30.58 o 
   3   1   4     2711.18     2744.67     44.92 o 
   4   1   4       42.15       33.52      1.31 o 
   5   1   4       41.24       25.79      1.55 o 
   6   1   4      545.73      685.74     11.45 o 
   7   1   4      344.58      337.15      7.78 o 
   8   1   4       21.16       22.28      0.77 o 
   9   1   4        1.99        2.71      0.47 o 
  10   1   4      216.25      175.71      3.63 o 
  11   1   4      150.39      145.61      3.09 o 
  12   1   4       36.17       39.40      2.15 o 
  13   1   4       11.78       16.80      1.06 o 
  14   1   4      102.00       86.27      2.59 o 
  15   1   4        0.09       -0.77      0.77 o 
  16   1   4       52.06       49.86      1.86 o 
  17   1   4        6.07        4.82      0.96 o 
  18   1   4       18.00       25.16      1.62 o 
  19   1   4        1.20        2.22      1.13 o 
  20   1   4        2.94        2.55      1.23 o 
 -21   2   4        4.29        7.10      1.51 o 
 -20   2   4        5.82        5.91      1.38 o 
 -19   2   4        0.23        0.01      1.14 o 
 -18   2   4        0.05       -0.64      1.11 o 
 -17   2   4        1.31       -0.12      1.05 o 
 -16   2   4       14.95       17.77      2.05 o 
 -15   2   4       11.10        6.81      1.47 o 
 -14   2   4        3.78        3.21      1.01 o 
 -13   2   4        1.14        3.53      1.35 o 
 -12   2   4        0.03        4.71      0.89 o 
 -11   2   4        2.87        1.56      0.71 o 
 -10   2   4       30.73       33.07      1.12 o 
  -9   2   4      239.36      240.15      4.61 o 
  -8   2   4      161.82      139.09      4.51 o 
  -7   2   4       67.78       69.20      1.54 o 
  -6   2   4     1270.48     1332.33     24.19 o 
  -5   2   4       15.23       20.19      0.80 o 
  -4   2   4     1072.14     1070.33     18.39 o 
  -3   2   4      571.89      678.10     11.69 o 
  -2   2   4      348.54      469.32      7.74 o 
  -1   2   4     1271.21     1231.28     19.15 o 
   0   2   4     1118.25     1072.98     21.52 o 
   1   2   4      201.30      260.10     12.88 o 
   2   2   4      665.68      595.36     10.91 o 
   3   2   4      139.03      218.05      8.12 o 
   4   2   4      375.19      342.84     12.78 o 
   5   2   4     1062.48     1302.79     22.54 o 
   6   2   4      115.70      141.16      2.50 o 
   7   2   4      340.51      309.48      4.99 o 
   8   2   4      326.50      382.18      6.70 o 
   9   2   4        2.63        8.14      0.64 o 
  10   2   4       59.94       76.34      3.26 o 
  11   2   4       34.08       30.66      1.35 o 
  12   2   4       13.60       15.58      1.17 o 
  13   2   4       14.19       18.42      1.10 o 
  14   2   4       52.70       37.86      1.60 o 
  15   2   4       75.53       75.48      2.65 o 
  16   2   4       36.30       32.71      1.60 o 
  17   2   4       44.04       51.31      1.97 o 
  18   2   4       12.10       14.86      1.42 o 
  19   2   4        4.29        1.37      1.02 o 
  20   2   4        1.39        2.09      1.22 o 
 -21   3   4        1.35        1.35      1.40 o 
 -20   3   4        2.99        5.40      1.40 o 
 -19   3   4       12.04        8.08      1.40 o 
 -18   3   4        0.05       -1.11      1.11 o 
 -17   3   4        3.02        1.88      1.15 o 
 -16   3   4       25.63       31.21      1.86 o 
 -15   3   4       25.20       18.65      1.44 o 
 -14   3   4        5.54        2.43      0.96 o 
 -13   3   4        4.51        4.99      0.94 o 
 -12   3   4       25.81       29.64      1.39 o 
 -11   3   4      133.71      142.58      8.05 o 
 -10   3   4       85.92       83.93      5.01 o 
  -9   3   4      104.28       90.03      2.20 o 
  -8   3   4      167.75      156.28      4.24 o 
  -7   3   4        0.20        2.42      0.59 o 
  -6   3   4      893.53      893.06     16.32 o 
  -5   3   4      347.49      342.33      6.39 o 
  -4   3   4     1491.47     1683.62     28.79 o 
  -3   3   4      244.03      214.18      4.64 o 
  -2   3   4      144.09      179.59      3.23 o 
  -1   3   4      446.35      467.26      8.55 o 
   0   3   4        4.23        5.78      0.52 o 
   1   3   4       69.11       59.84      1.31 o 
   2   3   4      604.03      639.64     17.26 o 
   3   3   4      426.87      466.67     12.63 o 
   4   3   4        2.86        2.88      0.48 o 
   6   3   4       60.80       65.87      1.40 o 
   7   3   4      202.31      185.43      4.11 o 
   8   3   4       94.61       83.31      2.00 o 
   9   3   4      225.10      245.19      5.37 o 
  10   3   4        3.25        2.35      0.84 o 
  11   3   4        2.63        2.55      0.78 o 
  12   3   4        2.30        0.58      0.77 o 
  13   3   4       31.65       28.20      1.40 o 
  14   3   4        3.27        8.38      1.02 o 
  15   3   4        5.73       17.95      1.46 o 
  16   3   4        0.64       -0.90      0.90 o 
  17   3   4        4.99        4.18      1.03 o 
  18   3   4        0.02       -0.85      0.95 o 
  19   3   4        0.05       -0.28      1.00 o 
  20   3   4        0.99       -0.66      1.10 o 
 -20   4   4        0.01       -0.47      1.09 o 
 -19   4   4        2.39        1.98      1.09 o 
 -18   4   4        6.21        3.94      1.26 o 
 -17   4   4        2.92        4.47      1.22 o 
 -16   4   4        0.45       -0.96      1.01 o 
 -15   4   4        2.60        1.41      1.02 o 
 -14   4   4        0.00       -0.98      0.98 o 
 -13   4   4       16.03       21.91      1.26 o 
 -12   4   4       27.38       32.16      1.44 o 
 -11   4   4        0.02        1.34      0.65 o 
 -10   4   4      153.03      170.63      6.19 o 
  -9   4   4      141.70      131.94      3.56 o 
  -8   4   4       27.77       25.36      1.38 o 
  -7   4   4       26.07       37.52      1.10 o 
  -6   4   4       19.10       24.58      0.84 o 
  -5   4   4     1394.10     1482.88     25.35 o 
  -4   4   4     2091.86     2312.19     37.64 o 
  -3   4   4       34.84       38.46      0.97 o 
  -2   4   4      110.20      111.73      2.62 o 
  -1   4   4       13.92        9.20      0.59 o 
   0   4   4       75.92      117.90      3.19 o 
   1   4   4      777.96      914.74     17.72 o 
   2   4   4      742.84      885.18     15.38 o 
   3   4   4      338.12      374.68      7.37 o 
   4   4   4      508.15      488.15     10.27 o 
   5   4   4       41.07       59.90      2.88 o 
   6   4   4      827.84      873.86     17.05 o 
   7   4   4      820.98      849.59     14.85 o 
   8   4   4       36.02       44.35      2.33 o 
   9   4   4       25.54       20.25      1.37 o 
  10   4   4       12.72       15.40      1.42 o 
  11   4   4      167.92      150.04      4.61 o 
  12   4   4      132.97      142.09      3.71 o 
  13   4   4        0.01        0.68      0.84 o 
  14   4   4      146.47      150.79      3.95 o 
  15   4   4        2.70        2.78      0.96 o 
  16   4   4        5.75        5.97      1.05 o 
  17   4   4       11.34        9.04      1.16 o 
  18   4   4        8.77        5.48      1.11 o 
  19   4   4        1.81        1.64      1.11 o 
 -20   5   4        8.26        9.38      1.33 o 
 -19   5   4        7.46        9.97      1.26 o 
 -18   5   4        2.25        0.12      1.00 o 
 -17   5   4        2.04        0.00      0.95 o 
 -16   5   4        3.33        4.26      1.00 o 
 -15   5   4        4.11        4.78      1.04 o 
 -14   5   4       11.12        7.94      0.97 o 
 -13   5   4        7.80       13.44      1.51 o 
 -12   5   4       32.42       28.06      1.26 o 
 -11   5   4        0.07       -0.56      0.56 o 
 -10   5   4       10.42       12.23      0.80 o 
  -9   5   4       19.16       17.36      0.89 o 
  -8   5   4        1.49        1.82      0.47 o 
  -7   5   4      469.36      453.36     10.06 o 
  -6   5   4      143.81      129.19      3.23 o 
  -5   5   4       21.46       21.63      0.98 o 
  -4   5   4       47.78       38.18      1.67 o 
  -3   5   4     1015.01     1078.05     18.53 o 
  -2   5   4       16.99       23.93      1.20 o 
  -1   5   4      248.87      258.89      4.92 o 
   0   5   4      135.31      139.06      2.78 o 
   1   5   4      682.41      666.22     12.32 o 
   2   5   4       20.68        9.35      0.53 o 
   3   5   4        7.22       13.68      1.12 o 
   4   5   4      106.27      128.87      2.78 o 
   5   5   4      305.98      369.17      8.49 o 
   6   5   4       97.35       92.60      2.18 o 
   7   5   4      372.72      365.03      7.85 o 
   8   5   4      266.45      277.66      5.72 o 
   9   5   4      160.02      153.48      4.93 o 
  10   5   4        4.18       -0.20      0.95 o 
  11   5   4       49.65       44.97      1.84 o 
  12   5   4      201.08      202.90      5.49 o 
  13   5   4       23.90       37.28      1.94 o 
  14   5   4      140.75      123.55      3.42 o 
  15   5   4       10.51        7.41      1.10 o 
  16   5   4        3.40        5.66      1.08 o 
  17   5   4        7.38        8.06      1.15 o 
  18   5   4       14.39       16.64      1.39 o 
  19   5   4        3.68        7.33      1.26 o 
 -19   6   4        0.02       -1.05      1.05 o 
 -18   6   4        7.58       10.36      1.25 o 
 -17   6   4        1.40       -0.62      0.95 o 
 -16   6   4       23.00       25.34      1.79 o 
 -15   6   4       26.41       27.59      1.56 o 
 -14   6   4       91.39       81.94      2.63 o 
 -13   6   4       63.22       56.70      2.05 o 
 -12   6   4        3.43        1.08      1.17 o 
 -11   6   4        1.94        2.31      0.83 o 
 -10   6   4       19.57       14.19      0.88 o 
  -9   6   4       69.78       62.39      2.15 o 
  -8   6   4       64.63       57.82      2.22 o 
  -7   6   4      261.42      257.25      5.48 o 
  -6   6   4        0.55        5.38      0.86 o 
  -5   6   4       57.38       68.20      2.25 o 
  -4   6   4       29.49       26.34      1.40 o 
  -3   6   4      311.79      334.28      9.44 o 
  -2   6   4       16.83       15.94      1.09 o 
  -1   6   4      754.77      786.26     16.18 o 
   0   6   4      257.25      240.59      5.67 o 
   1   6   4       94.71       65.61      1.93 o 
   2   6   4        1.20        3.50      0.60 o 
   3   6   4      104.72      124.19      3.14 o 
   4   6   4      399.32      364.80      8.41 o 
   5   6   4      108.38      122.59      3.17 o 
   6   6   4      109.21      105.07      3.15 o 
   7   6   4      103.24      118.49      4.80 o 
   8   6   4     1877.50     1987.95     48.00 o 
   9   6   4      176.03      192.15      4.79 o 
  10   6   4      159.85      144.88      3.81 o 
  11   6   4       75.97       68.99      2.26 o 
  12   6   4      141.81      121.87      3.35 o 
  13   6   4       21.72       34.73      2.04 o 
  14   6   4       21.19       26.28      1.64 o 
  15   6   4        2.13        1.90      1.28 o 
  16   6   4        0.59        2.80      1.35 o 
  17   6   4       23.98       32.72      2.16 o 
  18   6   4        0.01       -0.64      1.38 o 
 -18   7   4        4.36        3.84      1.28 o 
 -17   7   4        0.61        0.30      1.13 o 
 -16   7   4        0.13        3.72      1.16 o 
 -15   7   4        7.23        9.82      1.24 o 
 -14   7   4       24.62       24.11      1.84 o 
 -13   7   4       47.18       42.45      2.41 o 
 -12   7   4        6.80        7.28      1.28 o 
 -11   7   4        0.06       -0.27      0.67 o 
 -10   7   4       20.87       22.17      1.14 o 
  -9   7   4       31.62       36.48      1.51 o 
  -8   7   4       74.22       82.12      2.31 o 
  -7   7   4      167.37      147.72      4.02 o 
  -6   7   4      456.01      415.80     10.16 o 
  -5   7   4      740.63      717.79     17.15 o 
  -4   7   4        4.77       10.84      1.14 o 
  -3   7   4       28.97       33.21      1.69 o 
  -2   7   4      105.41      112.76      4.18 o 
  -1   7   4       36.63       44.21      2.33 o 
   0   7   4        4.63        3.27      1.08 o 
   1   7   4      142.35      115.72      4.35 o 
   2   7   4      222.29      218.33      5.71 o 
   3   7   4       81.02       75.51      2.40 o 
   4   7   4        9.80        8.19      0.96 o 
   5   7   4       18.41       16.39      1.29 o 
   6   7   4       27.22       23.07      3.54 o 
   7   7   4        0.03        1.61      1.36 o 
   8   7   4      438.93      441.75     12.37 o 
   9   7   4        0.46        1.95      1.44 o 
  10   7   4        7.65        4.88      1.60 o 
  11   7   4        0.76        1.74      1.23 o 
  12   7   4        5.21        2.76      1.25 o 
  13   7   4        8.75       14.92      1.57 o 
  14   7   4       70.36       75.91      3.15 o 
  15   7   4       25.51       30.95      2.07 o 
  16   7   4       29.53       29.62      2.05 o 
  17   7   4        2.25        2.00      1.46 o 
 -17   8   4        4.89        3.37      1.57 o 
 -16   8   4        6.05        6.89      1.38 o 
 -15   8   4        8.47        8.55      1.33 o 
 -14   8   4       11.29       19.67      1.92 o 
 -13   8   4       17.14       24.28      2.00 o 
 -12   8   4       12.67       14.41      1.66 o 
 -11   8   4       18.18       14.18      1.63 o 
 -10   8   4       65.73       71.06      3.16 o 
  -9   8   4      104.30       98.17      4.09 o 
  -8   8   4       41.32       41.58      2.41 o 
  -7   8   4      327.65      304.57      9.79 o 
  -6   8   4      179.07      184.93      5.48 o 
  -5   8   4       33.94       42.29      2.08 o 
  -4   8   4      533.84      545.40     20.26 o 
  -3   8   4       50.48       35.46      3.07 o 
  -2   8   4      351.17      350.66     15.56 o 
  -1   8   4      211.62      179.22      7.72 o 
   0   8   4      170.43      156.01      6.96 o 
   1   8   4      243.26      222.14     11.09 o 
   2   8   4       35.59       37.10      2.96 o 
   3   8   4        5.77        4.31      1.12 o 
   4   8   4       36.62       35.49      4.30 o 
   5   8   4       54.89       43.08      4.62 o 
   6   8   4       10.80        9.14      2.84 o 
   7   8   4        7.12        7.59      4.05 o 
   8   8   4       13.20       23.89      6.28 o 
   9   8   4       41.17       47.06      2.74 o 
  10   8   4       24.71       22.36      3.69 o 
  11   8   4       53.49       52.57      2.97 o 
  12   8   4       10.72        5.34      2.84 o 
  13   8   4       23.48       23.90      1.87 o 
  14   8   4        0.84       -0.47      1.33 o 
  15   8   4        0.03       -0.01      1.39 o 
  16   8   4        2.17        4.77      1.59 o 
 -16   9   4       14.04       15.27      2.02 o 
 -15   9   4        3.89        2.39      1.62 o 
 -14   9   4        5.81        5.59      1.62 o 
 -13   9   4        0.59       -1.19      1.34 o 
 -12   9   4        0.23        0.20      1.35 o 
 -11   9   4       21.51       25.53      2.06 o 
 -10   9   4        1.04       -0.29      1.30 o 
  -9   9   4       42.26       45.29      2.91 o 
  -8   9   4      104.17       91.63      3.79 o 
  -7   9   4        0.20        1.90      1.33 o 
  -6   9   4      200.52      210.99      9.65 o 
  -5   9   4      118.72      106.92      7.77 o 
  -4   9   4       14.07       21.57      3.70 o 
  -3   9   4        1.94       -0.03      2.77 o 
  -2   9   4       13.11        8.12      3.15 o 
  -1   9   4       14.77       14.62      2.11 o 
   0   9   4       20.14       14.94      2.01 o 
   1   9   4       23.96       23.55      3.86 o 
   2   9   4        2.77        2.71      2.84 o 
   3   9   4        7.35       14.53      3.31 o 
   4   9   4        2.36        6.95      2.93 o 
   5   9   4        7.52        8.12      2.93 o 
   6   9   4       29.92       28.07      3.79 o 
   7   9   4       42.52       41.58      4.46 o 
   8   9   4        0.38        2.87      2.45 o 
   9   9   4        4.95        8.76      2.99 o 
  10   9   4       27.70       35.40      4.49 o 
  11   9   4        6.92        8.35      2.96 o 
  12   9   4       21.02       30.71      4.08 o 
  13   9   4        2.15        0.19      2.77 o 
  14   9   4       10.77       14.21      3.44 o 
  15   9   4        0.72        5.29      3.35 o 
 -14  10   4       14.31       20.43      2.17 o 
 -13  10   4        8.38        8.28      1.76 o 
 -12  10   4        7.40        5.22      1.61 o 
 -11  10   4        5.59        2.15      1.46 o 
 -10  10   4       36.00       36.45      2.51 o 
  -9  10   4       18.20       15.65      1.84 o 
  -8  10   4        0.38        4.37      1.48 o 
  -7  10   4       13.99       10.07      3.25 o 
  -6  10   4       48.52       34.44      4.33 o 
  -5  10   4        4.64        2.64      2.90 o 
  -4  10   4        0.52       -2.58      2.58 o 
  -3  10   4        0.63       -2.26      2.77 o 
  -2  10   4       40.36       31.45      4.33 o 
  -1  10   4        5.49        3.25      2.99 o 
   0  10   4        9.36        6.15      3.19 o 
   1  10   4        1.64       -2.39      2.71 o 
   2  10   4        0.00        1.66      2.87 o 
   3  10   4       98.71       85.48      6.75 o 
   4  10   4       35.72       30.71      4.24 o 
   5  10   4        0.30       -0.22      2.77 o 
   6  10   4       53.70       46.99      5.03 o 
   7  10   4       38.13       28.48      4.01 o 
   8  10   4        0.99       -1.75      2.45 o 
   9  10   4        6.83        8.60      3.19 o 
  10  10   4       13.71       17.84      3.66 o 
  11  10   4        0.85        0.99      2.90 o 
  12  10   4        2.95        3.31      2.93 o 
  13  10   4        2.38        5.10      3.28 o 
 -12  11   4        1.12        1.59      1.68 o 
 -11  11   4        1.16       -0.72      1.57 o 
 -10  11   4        1.64        0.99      2.23 o 
  -9  11   4        2.18       -1.18      2.87 o 
  -8  11   4        3.19        2.07      3.06 o 
  -7  11   4        0.53       -0.51      2.84 o 
  -6  11   4       11.36        7.97      3.44 o 
  -5  11   4        0.01       -1.05      2.96 o 
  -4  11   4       46.28       49.38      5.54 o 
  -3  11   4        9.22       11.76      3.66 o 
  -2  11   4        0.17       -2.01      2.90 o 
  -1  11   4        0.48       -2.26      2.96 o 
   0  11   4       14.08        9.78      3.41 o 
   1  11   4      123.55      123.17      8.67 o 
   2  11   4      140.21      138.56      9.40 o 
   3  11   4        9.47       13.89      3.57 o 
   4  11   4        1.60        0.29      2.90 o 
   5  11   4       23.55       25.55      4.01 o 
   6  11   4        4.24        4.72      3.03 o 
   7  11   4        2.29        7.93      3.12 o 
   8  11   4       27.64       24.88      3.92 o 
   9  11   4        1.11        2.93      3.22 o 
  10  11   4        1.27        2.17      3.22 o 
  11  11   4        7.53       20.23      3.92 o 
  12  11   4       17.41       23.13      4.24 o 
 -10  12   4        0.38       -2.52      3.15 o 
  -9  12   4        0.43        0.86      3.15 o 
  -8  12   4        0.79        0.29      3.19 o 
  -7  12   4       10.19        9.88      3.73 o 
  -6  12   4        9.73        6.98      3.57 o 
  -5  12   4        0.24       -2.90      3.06 o 
  -4  12   4        0.64       -2.17      3.19 o 
  -3  12   4       17.90       22.68      4.24 o 
  -2  12   4        6.80        5.48      3.60 o 
  -1  12   4       38.19       44.29      5.32 o 
   0  12   4        0.15       -1.88      3.19 o 
   1  12   4        1.61        1.15      3.25 o 
   2  12   4        1.81       -1.27      3.03 o 
   3  12   4        0.05       -0.73      3.06 o 
   4  12   4        1.01        1.47      3.06 o 
   5  12   4       11.71       16.34      3.76 o 
   6  12   4       10.84        5.93      3.28 o 
   7  12   4        1.34        1.15      2.90 o 
   8  12   4       50.53       63.53      5.96 o 
   9  12   4        0.71        8.44      3.70 o 
  -6  13   4       21.71       30.78      5.07 o 
  -5  13   4        1.62       -3.31      3.31 o 
  -4  13   4       13.30       15.80      4.27 o 
  -3  13   4       46.48       44.35      5.80 o 
  -2  13   4       62.74       60.44      6.56 o 
  -1  13   4        2.11       -1.18      3.38 o 
   0  13   4        0.01       -1.37      3.38 o 
   1  13   4       12.56        7.84      3.70 o 
   2  13   4       26.18       39.22      5.23 o 
   3  13   4       18.64       22.14      4.36 o 
   4  13   4        0.00        0.83      3.25 o 
   5  13   4        0.43       -0.41      3.19 o 
 -20   1   5        0.56       -0.56      1.25 o 
 -19   1   5        0.15       -0.24      1.17 o 
 -18   1   5        4.23        2.74      1.21 o 
 -17   1   5       29.76       27.06      1.81 o 
 -16   1   5       24.86       20.68      1.54 o 
 -15   1   5        3.68        1.29      1.03 o 
 -14   1   5       70.60       69.73      2.69 o 
 -13   1   5       43.00       41.03      2.30 o 
 -12   1   5       16.38       26.64      1.88 o 
 -11   1   5      683.22      717.66     25.10 o 
 -10   1   5       38.49       37.77      1.70 o 
  -9   1   5        0.73        0.23      0.69 o 
  -8   1   5       16.13       16.92      1.36 o 
  -7   1   5        4.25        5.97      0.95 o 
  -6   1   5        0.05        1.32      0.43 o 
  -5   1   5        0.68        4.19      0.52 o 
  -4   1   5      268.29      325.92      6.10 o 
  -3   1   5       94.72       93.31      1.83 o 
  -2   1   5     1298.09     1369.99     21.31 o 
  -1   1   5      116.81      107.51      1.78 o 
   0   1   5      255.52      252.91      3.75 o 
   1   1   5       39.11       67.82      1.33 o 
   2   1   5      120.31       89.78      3.06 o 
   3   1   5      159.10      167.83      5.45 o 
   4   1   5      456.11      476.37      7.55 o 
   5   1   5       55.01       64.42      2.60 o 
   6   1   5       55.17       60.40      3.06 o 
   7   1   5      249.26      295.28      5.60 o 
   8   1   5      333.22      307.44      6.60 o 
   9   1   5       23.53       27.34      1.17 o 
  10   1   5      155.23      182.03      5.89 o 
  11   1   5       58.48       60.68      3.69 o 
  12   1   5        0.82       -0.11      0.69 o 
  13   1   5        3.58        4.17      0.93 o 
  14   1   5        0.03        0.77      0.87 o 
  15   1   5       10.47        3.57      0.94 o 
  16   1   5        6.56        9.00      1.05 o 
  17   1   5       20.02       15.19      1.21 o 
  18   1   5        0.04        1.14      1.19 o 
  19   1   5       25.07       27.28      1.82 o 
 -20   2   5        3.76        2.30      1.37 o 
 -19   2   5        0.95        0.84      1.24 o 
 -18   2   5       11.69       18.02      1.71 o 
 -17   2   5        1.40        1.56      1.15 o 
 -16   2   5        6.89        5.45      1.17 o 
 -15   2   5        7.56        6.42      1.18 o 
 -14   2   5        2.81        2.79      1.07 o 
 -13   2   5        2.57        7.56      2.51 o 
 -12   2   5      357.88      355.12      9.96 o 
 -11   2   5      113.73      114.43      6.39 o 
 -10   2   5        3.04        9.02      1.27 o 
  -9   2   5       15.27        8.78      0.79 o 
  -8   2   5        9.36        7.54      0.71 o 
  -7   2   5       23.03       28.86      1.36 o 
  -6   2   5      615.32      616.72     11.37 o 
  -5   2   5      130.82      129.68      2.62 o 
  -4   2   5      135.87      127.96      2.42 o 
  -3   2   5       14.52       37.07      1.44 o 
  -2   2   5      159.85      152.65      2.68 o 
  -1   2   5     1393.48     1363.00     22.20 o 
   0   2   5        2.34        1.48      0.38 o 
   1   2   5       81.26       79.79      1.73 o 
   2   2   5        9.33       14.76      1.20 o 
   3   2   5        3.32        2.10      0.41 o 
   4   2   5      347.21      296.06      5.30 o 
   5   2   5      192.42      193.98      4.27 o 
   6   2   5       25.27       30.45      1.46 o 
   7   2   5       45.60       36.03      1.17 o 
   8   2   5       93.30      101.42      2.53 o 
   9   2   5      139.53      134.98      3.18 o 
  10   2   5       24.69       27.18      1.19 o 
  11   2   5       52.53       52.96      1.66 o 
  12   2   5      110.49      112.80      3.10 o 
  13   2   5      124.54      128.76      3.77 o 
  14   2   5       43.82       32.50      1.56 o 
  15   2   5       20.78       29.82      1.94 o 
  16   2   5       26.11       26.39      1.68 o 
  17   2   5       14.93       11.86      1.85 o 
  18   2   5       20.89       31.30      1.94 o 
  19   2   5        4.44        5.26      1.39 o 
 -20   3   5        8.46       10.46      1.64 o 
 -19   3   5       12.76       14.99      1.64 o 
 -18   3   5       18.24       20.75      1.70 o 
 -17   3   5        3.35        6.55      1.30 o 
 -16   3   5       16.94       24.88      1.68 o 
 -15   3   5       25.49       28.13      1.77 o 
 -14   3   5        2.13        0.73      1.52 o 
 -13   3   5       51.36       43.72      2.00 o 
 -12   3   5       79.83       80.51      2.55 o 
 -11   3   5       49.18       51.50      4.53 o 
 -10   3   5       30.11       28.91      2.38 o 
  -9   3   5        0.04        0.92      0.64 o 
  -8   3   5      416.51      398.81      9.79 o 
  -7   3   5      269.55      228.10      5.77 o 
  -6   3   5      278.51      295.51      7.33 o 
  -5   3   5        3.56        3.19      0.57 o 
  -4   3   5      137.11      138.40      2.62 o 
  -3   3   5       96.37       78.87      3.15 o 
  -2   3   5      142.30      144.59      2.84 o 
  -1   3   5        5.36       11.21      0.49 o 
   0   3   5       27.26       28.11      1.98 o 
   1   3   5      274.11      273.18     12.24 o 
   2   3   5       56.24       64.03      1.47 o 
   3   3   5      224.32      242.34      8.77 o 
   4   3   5        1.12        6.99      0.76 o 
   5   3   5       31.68       41.35      1.15 o 
   6   3   5      797.70      810.67     14.91 o 
   7   3   5       30.58       40.03      1.85 o 
   8   3   5        0.27       -0.46      0.67 o 
   9   3   5        2.99        1.31      0.89 o 
  10   3   5       31.55       26.19      1.42 o 
  11   3   5       14.29       14.19      1.10 o 
  12   3   5        8.81        6.76      0.97 o 
  13   3   5        6.31        5.89      0.99 o 
  14   3   5       13.03       13.03      1.16 o 
  15   3   5      172.52      179.56      4.64 o 
  16   3   5        2.58        2.07      1.05 o 
  17   3   5       18.35       18.50      2.13 o 
  18   3   5       13.01       13.25      1.53 o 
  19   3   5        2.80        1.32      1.33 o 
 -19   4   5        3.22        0.69      1.31 o 
 -18   4   5        0.77       -0.63      1.20 o 
 -17   4   5        4.46        3.17      1.67 o 
 -16   4   5       12.31        8.78      1.32 o 
 -15   4   5       39.18       40.14      2.03 o 
 -14   4   5       17.27       20.40      1.48 o 
 -13   4   5       19.18       18.50      1.74 o 
 -12   4   5        5.59        6.45      1.01 o 
 -11   4   5      185.62      164.18      4.42 o 
 -10   4   5        0.42        0.67      0.88 o 
  -9   4   5       50.12       38.10      1.54 o 
  -8   4   5       20.49       18.19      1.04 o 
  -7   4   5      204.04      191.17      4.94 o 
  -6   4   5        0.60        0.77      0.51 o 
  -5   4   5       14.16       10.60      1.20 o 
  -4   4   5      180.41      175.22      4.09 o 
  -3   4   5       14.11       18.21      0.74 o 
  -2   4   5      646.00      778.67     14.18 o 
  -1   4   5      593.91      544.34     11.55 o 
   0   4   5       90.23       90.22      1.94 o 
   1   4   5        7.88        6.97      0.58 o 
   2   4   5        5.10       13.65      1.16 o 
   3   4   5      262.35      261.90      4.76 o 
   4   4   5      294.64      289.97      6.72 o 
   5   4   5       24.22       30.31      1.00 o 
   6   4   5      416.07      449.32     10.26 o 
   7   4   5      953.99     1032.90     25.41 o 
   8   4   5        3.07        4.08      0.90 o 
   9   4   5      155.79      143.76      3.77 o 
  10   4   5       66.11       69.53      2.57 o 
  11   4   5       13.91       11.15      1.08 o 
  12   4   5        1.38        0.01      0.88 o 
  13   4   5        3.41        5.67      1.05 o 
  14   4   5       37.38       36.74      1.78 o 
  15   4   5       28.74       19.84      1.38 o 
  16   4   5       51.21       64.39      2.36 o 
  17   4   5        0.42        0.77      1.10 o 
  18   4   5        2.85        1.17      1.15 o 
 -19   5   5        0.31       -1.10      1.10 o 
 -18   5   5        0.60       -0.39      1.02 o 
 -17   5   5       10.34       14.34      1.30 o 
 -16   5   5       17.83       19.64      1.40 o 
 -15   5   5       20.70       23.78      1.43 o 
 -14   5   5       13.39       12.06      1.10 o 
 -13   5   5        2.61        0.57      0.78 o 
 -12   5   5       27.49       24.69      1.36 o 
 -11   5   5       23.65       21.33      1.23 o 
 -10   5   5       35.52       38.11      1.43 o 
  -9   5   5        8.35       10.85      1.04 o 
  -8   5   5      206.71      215.18      6.15 o 
  -7   5   5      958.07      981.02     21.34 o 
  -6   5   5      672.62      719.69     14.62 o 
  -5   5   5       72.98       85.51      2.12 o 
  -4   5   5      323.33      326.03      7.35 o 
  -3   5   5      145.30      164.17      4.34 o 
  -2   5   5      111.26       93.26      3.40 o 
  -1   5   5      163.36      177.44      4.32 o 
   0   5   5       49.34       48.67      1.61 o 
   1   5   5      143.98      143.34      3.58 o 
   2   5   5        5.84        4.24      0.70 o 
   3   5   5        0.22        3.54      0.76 o 
   4   5   5       47.30       59.62      1.43 o 
   5   5   5       41.83       45.76      1.37 o 
   6   5   5       17.32       12.93      1.23 o 
   7   5   5        0.59        4.64      1.10 o 
   8   5   5      916.04      935.04     22.98 o 
   9   5   5       90.57       95.97      3.16 o 
  10   5   5       16.86       17.53      1.27 o 
  11   5   5        5.19        3.14      0.87 o 
  12   5   5        0.00       -0.66      0.66 o 
  13   5   5        3.55        7.48      1.13 o 
  14   5   5        8.71        6.59      1.13 o 
  15   5   5        5.55        7.93      1.19 o 
  16   5   5       10.13        7.96      1.24 o 
  17   5   5        1.02       -0.77      1.10 o 
  18   5   5        1.69        4.11      1.26 o 
 -18   6   5        0.04       -1.05      1.05 o 
 -17   6   5        2.47        3.61      1.07 o 
 -16   6   5        1.81        2.34      0.99 o 
 -15   6   5        0.23       -0.88      0.88 o 
 -14   6   5        0.00       -0.83      0.83 o 
 -13   6   5        5.47        1.40      0.84 o 
 -12   6   5        3.29        3.36      0.84 o 
 -11   6   5       16.01       19.81      1.27 o 
 -10   6   5        7.99        3.88      0.80 o 
  -9   6   5       22.82       22.71      1.19 o 
  -8   6   5      149.74      145.13      3.35 o 
  -7   6   5        9.34        8.66      0.81 o 
  -6   6   5       15.50       12.71      1.43 o 
  -5   6   5       13.56       15.74      1.58 o 
  -4   6   5      212.87      243.45      6.25 o 
  -3   6   5      118.47      122.97      3.48 o 
  -2   6   5        0.31       -0.81      0.81 o 
  -1   6   5      338.01      277.43      9.07 o 
   0   6   5       96.74       93.86      4.46 o 
   1   6   5       11.97       10.76      0.95 o 
   2   6   5        1.52       -0.36      0.46 o 
   3   6   5       24.05       18.11      0.91 o 
   4   6   5       32.76       20.87      1.33 o 
   5   6   5        8.03        8.87      0.85 o 
   6   6   5       38.88       30.54      1.90 o 
   7   6   5        6.14       14.89      1.70 o 
   8   6   5      143.18      133.99      5.99 o 
   9   6   5      196.94      173.17      6.34 o 
  10   6   5       82.90       79.81      2.82 o 
  11   6   5        9.72       12.52      1.45 o 
  12   6   5       49.82       51.41      2.52 o 
  13   6   5       17.54       20.96      1.80 o 
  14   6   5        0.29        1.91      1.36 o 
  15   6   5        3.27        1.61      1.39 o 
  16   6   5        1.65        2.64      1.50 o 
  17   6   5        2.32       -0.28      1.50 o 
 -17   7   5        2.38        3.64      1.25 o 
 -16   7   5        1.46        0.70      1.13 o 
 -15   7   5       16.55       16.87      1.47 o 
 -14   7   5        0.00       -0.59      0.87 o 
 -13   7   5        0.01       -0.85      0.85 o 
 -12   7   5        2.98        0.26      0.69 o 
 -11   7   5        5.26        4.71      0.83 o 
 -10   7   5        3.21        8.24      0.99 o 
  -9   7   5       42.40       35.98      1.64 o 
  -8   7   5       70.57       58.94      2.10 o 
  -7   7   5      190.57      208.47      5.43 o 
  -6   7   5        1.35        0.51      0.96 o 
  -5   7   5        0.27       -0.96      0.96 o 
  -4   7   5      201.02      201.31      5.96 o 
  -3   7   5       49.24       57.00      2.82 o 
  -2   7   5      233.23      206.91      7.11 o 
  -1   7   5      111.96      124.07     21.20 o 
   0   7   5        1.06       -1.15      1.15 o 
   1   7   5       28.13       36.57      2.27 o 
   2   7   5        0.38       -1.19      1.19 o 
   3   7   5       34.64       24.32      1.55 o 
   4   7   5       26.18       25.46      1.60 o 
   5   7   5       14.83       15.29      2.17 o 
   6   7   5      103.64       85.50      4.59 o 
   7   7   5       31.80       39.93      3.23 o 
   8   7   5        4.89       14.34      2.21 o 
   9   7   5      193.50      174.30      6.30 o 
  10   7   5      114.96      108.72      5.50 o 
  11   7   5       25.15       25.46      1.85 o 
  12   7   5       17.99       15.15      1.66 o 
  13   7   5        0.31       -1.30      1.30 o 
  14   7   5        3.82        9.68      1.61 o 
  15   7   5        1.73        4.49      1.55 o 
  16   7   5        0.02        0.17      1.49 o 
 -16   8   5        0.77       -0.49      1.54 o 
 -15   8   5       14.89       14.64      1.90 o 
 -14   8   5        0.09        0.18      1.42 o 
 -13   8   5        3.31        4.85      1.51 o 
 -12   8   5        7.58        5.18      1.44 o 
 -11   8   5        1.68        3.94      1.32 o 
 -10   8   5       15.74       16.74      1.70 o 
  -9   8   5       26.98       22.89      1.82 o 
  -8   8   5        1.40        2.26      1.74 o 
  -7   8   5      174.94      182.90      7.91 o 
  -6   8   5        0.33        5.78      1.91 o 
  -5   8   5       22.27       16.60      3.31 o 
  -4   8   5       10.23       19.88      3.57 o 
  -3   8   5       90.37       73.50      4.11 o 
  -2   8   5       32.81       32.86      2.76 o 
  -1   8   5       22.07       24.09      2.45 o 
   0   8   5      255.62      252.49     10.45 o 
   1   8   5      123.99       98.99      6.20 o 
   2   8   5       46.72       33.26      2.91 o 
   3   8   5        3.04        1.49      1.32 o 
   4   8   5        9.56       14.13      1.43 o 
   5   8   5        8.83        2.19      1.83 o 
   6   8   5       19.36       19.71      2.40 o 
   7   8   5       72.96       80.35      7.18 o 
   8   8   5        1.46        3.28      1.95 o 
   9   8   5       27.66       24.98      2.72 o 
  10   8   5        2.16        2.32      1.99 o 
  11   8   5       12.51       12.16      2.38 o 
  12   8   5       10.00        9.02      1.84 o 
  13   8   5        5.30        7.55      2.08 o 
  14   8   5        0.08        0.80      1.46 o 
  15   8   5        6.06        9.60      1.79 o 
 -15   9   5        8.89        7.24      1.82 o 
 -14   9   5        3.87        5.19      1.69 o 
 -13   9   5        5.04        5.67      1.64 o 
 -12   9   5        1.96        1.43      1.45 o 
 -11   9   5        3.30       -0.47      1.34 o 
 -10   9   5       17.50       10.38      2.16 o 
  -9   9   5        1.65        1.78      1.84 o 
  -8   9   5       20.87       30.39      4.32 o 
  -7   9   5      116.65      110.49      5.50 o 
  -6   9   5       59.88       53.84      5.38 o 
  -5   9   5      196.58      181.35     11.31 o 
  -4   9   5       22.22       21.22      3.79 o 
  -3   9   5        1.60       -1.05      2.90 o 
  -2   9   5       40.20       37.05      4.84 o 
  -1   9   5        9.70        4.46      3.22 o 
   0   9   5      248.13      229.37     13.76 o 
   1   9   5      279.53      267.73     15.64 o 
   2   9   5       17.75       16.03      3.73 o 
   3   9   5        0.52       -0.32      2.87 o 
   4   9   5       65.20       73.31      6.21 o 
   5   9   5       16.32       18.13      3.60 o 
   6   9   5        4.01        6.05      2.96 o 
   7   9   5       58.61       59.58      5.38 o 
   8   9   5       31.52       26.79      3.86 o 
   9   9   5       18.16       24.31      3.86 o 
  10   9   5       35.03       49.96      5.29 o 
  11   9   5       12.65        8.73      3.22 o 
  12   9   5        0.02        4.33      2.96 o 
  13   9   5        0.42        1.72      2.87 o 
  14   9   5       10.77       21.28      3.98 o 
 -13  10   5       46.20       42.41      3.59 o 
 -12  10   5       21.02       24.47      4.38 o 
 -11  10   5        1.36       -1.96      1.96 o 
 -10  10   5        3.46        3.14      2.16 o 
  -9  10   5       16.13       25.16      2.87 o 
  -8  10   5        7.36        9.53      3.35 o 
  -7  10   5        8.28        5.89      3.19 o 
  -6  10   5        0.01       -2.20      2.77 o 
  -5  10   5       74.20       60.73      5.77 o 
  -4  10   5       16.68       20.17      3.92 o 
  -3  10   5        0.03       -2.84      2.84 o 
  -2  10   5        5.40       -0.25      3.06 o 
  -1  10   5       19.62       18.89      3.86 o 
   0  10   5       10.22       11.28      3.60 o 
   1  10   5        4.59        1.78      3.15 o 
   2  10   5      106.84      110.88      8.09 o 
   3  10   5        9.37        8.16      3.28 o 
   4  10   5       56.05       45.05      5.13 o 
   5  10   5        4.28        5.67      3.15 o 
   6  10   5        0.44        2.80      2.99 o 
   7  10   5        1.44        3.41      3.03 o 
   8  10   5        0.75        2.74      2.80 o 
   9  10   5        0.01       -1.37      3.03 o 
  10  10   5        0.00        3.44      3.22 o 
  11  10   5        0.00        3.31      3.09 o 
  12  10   5        5.57       18.03      3.82 o 
 -11  11   5        2.16       -0.45      2.35 o 
 -10  11   5        0.55       -1.50      2.99 o 
  -9  11   5        0.94       -2.87      2.87 o 
  -8  11   5       19.85       19.75      4.08 o 
  -7  11   5        3.52        4.75      3.31 o 
  -6  11   5        0.56       -2.23      3.06 o 
  -5  11   5        1.86       -0.96      3.15 o 
  -4  11   5        8.63       11.47      3.70 o 
  -3  11   5       13.62       13.41      3.82 o 
  -2  11   5       15.21       16.73      3.92 o 
  -1  11   5       28.67       35.75      4.84 o 
   0  11   5        1.50       -0.76      3.22 o 
   1  11   5       10.85       11.18      3.63 o 
   2  11   5       22.80       29.34      4.49 o 
   3  11   5       36.67       48.56      5.51 o 
   4  11   5        0.81       -1.21      2.96 o 
   5  11   5       19.64       17.68      3.86 o 
   6  11   5        7.42       10.86      3.54 o 
   7  11   5        1.74        4.33      3.22 o 
   8  11   5        3.27        1.40      2.90 o 
   9  11   5        0.09       -2.42      3.22 o 
  10  11   5       23.75       38.68      5.16 o 
  -8  12   5        0.14        0.29      3.41 o 
  -7  12   5        0.67       -1.66      3.28 o 
  -6  12   5        1.36        0.00      3.31 o 
  -5  12   5        2.68       -2.68      3.28 o 
  -4  12   5        0.83        0.38      3.44 o 
  -3  12   5        1.32        0.89      3.41 o 
  -2  12   5        2.85        0.29      3.38 o 
  -1  12   5        0.08       -2.01      3.35 o 
   0  12   5        6.89        2.58      3.44 o 
   1  12   5        4.42        6.50      3.57 o 
   2  12   5       15.39       15.61      3.98 o 
   3  12   5        0.09        0.10      3.35 o 
   4  12   5        0.55       -0.25      3.19 o 
   5  12   5        7.95        6.47      3.50 o 
   6  12   5        2.48       -2.10      3.15 o 
   7  12   5        0.30        4.05      3.44 o 
  -3  13   5        5.25        3.79      3.98 o 
  -2  13   5        0.00       -3.41      3.41 o 
  -1  13   5        0.35       -2.04      3.60 o 
   0  13   5       11.93       15.10      4.30 o 
   1  13   5        0.46        0.25      3.57 o 
   2  13   5        0.20        1.75      3.66 o 
 -20   0   6        3.48        2.09      1.98 o 
 -19   0   6        0.05       -1.37      1.72 o 
 -18   0   6        9.60       13.37      2.19 o 
 -17   0   6        7.78       11.60      2.02 o 
 -16   0   6       29.37       37.47      3.07 o 
 -15   0   6       51.99       53.83      3.38 o 
 -14   0   6        5.55        6.46      1.61 o 
 -13   0   6      172.63      168.40      7.29 o 
 -12   0   6       74.87       65.97      3.70 o 
 -11   0   6      340.12      329.99     13.17 o 
 -10   0   6       10.14        9.73      2.55 o 
  -9   0   6       36.23       30.28      2.22 o 
  -8   0   6       13.05       18.19      1.65 o 
  -7   0   6        5.07        2.24      3.04 o 
  -6   0   6       41.98       51.34      2.69 o 
  -5   0   6       45.20       38.91      1.80 o 
  -4   0   6      205.68      191.36      6.27 o 
  -3   0   6      199.69      238.39      6.09 o 
  -2   0   6      115.89      100.88      2.55 o 
  -1   0   6      516.38      602.76     12.39 o 
   0   0   6      583.47      555.88     11.42 o 
   1   0   6       31.81       27.09      1.09 o 
   2   0   6       48.19       41.91      1.35 o 
   3   0   6      485.66      453.19     10.23 o 
   4   0   6      545.10      563.12     14.02 o 
   5   0   6      181.55      197.64      5.90 o 
   6   0   6       13.82       14.50      1.07 o 
   7   0   6      375.49      409.19     16.46 o 
   8   0   6      668.35      626.93     24.74 o 
   9   0   6        6.07       10.67      1.93 o 
  10   0   6       52.11       59.92      3.05 o 
  11   0   6      111.40      110.75      4.48 o 
  12   0   6      242.48      215.17      7.65 o 
  13   0   6      116.96       84.92      3.79 o 
  14   0   6       13.15        9.54      1.65 o 
  15   0   6        1.49       -0.68      1.39 o 
  16   0   6        3.77        7.10      1.77 o 
  17   0   6       24.10       30.55      3.08 o 
  18   0   6       36.42       35.72      2.68 o 
 -19   1   6        0.11        1.72      1.32 o 
 -18   1   6        0.51        0.00      1.18 o 
 -17   1   6        3.65        5.19      1.28 o 
 -16   1   6       16.27       19.94      1.75 o 
 -15   1   6       16.07       20.97      1.58 o 
 -14   1   6       11.92       10.70      1.26 o 
 -13   1   6       33.94       38.97      2.17 o 
 -12   1   6        1.83        2.36      1.41 o 
 -11   1   6        0.05        5.97      1.58 o 
 -10   1   6      107.58       92.84      3.15 o 
  -9   1   6       49.72       35.58      1.70 o 
  -8   1   6       13.82       13.46      0.89 o 
  -7   1   6       58.61       63.26      1.99 o 
  -6   1   6        8.06        8.28      0.71 o 
  -5   1   6       90.57       95.16      2.67 o 
  -4   1   6       34.02       33.42      1.27 o 
  -3   1   6       78.30       98.24      2.06 o 
  -2   1   6       52.88       51.92      1.15 o 
  -1   1   6     1399.40     1470.96     21.87 o 
   0   1   6       77.94       77.50      3.27 o 
   1   1   6      178.14      189.31      5.14 o 
   2   1   6       10.50       12.58      1.37 o 
   3   1   6        2.00        4.00      0.45 o 
   4   1   6       73.90       70.55      1.54 o 
   5   1   6        2.27        3.28      0.44 o 
   6   1   6       35.72       40.31      1.55 o 
   7   1   6      380.42      389.52     15.30 o 
   8   1   6      108.15      105.57      3.69 o 
   9   1   6       68.89       93.86      9.24 o 
  10   1   6        5.59        8.22      1.05 o 
  11   1   6       10.78        8.62      1.11 o 
  12   1   6        6.08        3.93      1.07 o 
  13   1   6        0.18       -0.94      0.94 o 
  14   1   6        8.00       11.58      1.18 o 
  15   1   6        0.72       -0.60      1.00 o 
  16   1   6        7.80        5.05      1.14 o 
  17   1   6        1.04        1.06      1.12 o 
  18   1   6       16.94       20.42      1.54 o 
 -19   2   6        0.44        0.53      1.31 o 
 -18   2   6        1.34        0.56      1.21 o 
 -17   2   6        1.00        1.65      1.19 o 
 -16   2   6        0.49       -0.20      1.10 o 
 -15   2   6       17.93       21.81      1.62 o 
 -14   2   6        0.15       -0.96      0.96 o 
 -13   2   6        0.00        0.02      1.76 o 
 -12   2   6       62.14       65.46      2.57 o 
 -11   2   6       33.67       27.93      1.51 o 
 -10   2   6      617.54      596.94     14.55 o 
  -9   2   6       13.08       19.34      2.55 o 
  -8   2   6        4.73        4.25      0.94 o 
  -7   2   6       16.67       17.88      1.05 o 
  -6   2   6        7.97       10.43      1.33 o 
  -5   2   6      195.31      209.88      7.23 o 
  -4   2   6       15.03       12.87      0.96 o 
  -3   2   6       55.64       57.31      1.43 o 
  -2   2   6      428.85      414.24      7.23 o 
  -1   2   6      375.83      411.98      7.69 o 
   0   2   6      138.35      145.19      3.13 o 
   1   2   6        0.38        2.63      0.57 o 
   2   2   6      136.59      153.60      3.08 o 
   3   2   6      197.41      192.03      3.58 o 
   4   2   6        1.60        0.08      0.43 o 
   5   2   6       12.86       27.73      1.73 o 
   6   2   6       11.34       15.94      0.93 o 
   7   2   6      257.50      281.24      7.23 o 
   8   2   6       56.58       49.07      2.00 o 
   9   2   6       12.82        9.17      1.10 o 
  10   2   6       60.85       56.76      2.37 o 
  11   2   6       40.12       39.94      1.78 o 
  12   2   6        0.00        2.96      1.01 o 
  13   2   6        4.81        2.39      1.00 o 
  14   2   6        0.89       -0.84      0.95 o 
  15   2   6        1.43        0.46      1.03 o 
  16   2   6        8.33        6.35      1.38 o 
  17   2   6       37.02       36.20      2.16 o 
  18   2   6       17.58       18.98      1.78 o 
 -19   3   6        4.35        9.51      1.58 o 
 -18   3   6        0.02        0.29      1.23 o 
 -17   3   6        1.88        3.31      1.27 o 
 -16   3   6        1.23        0.04      1.15 o 
 -15   3   6        0.42       -1.02      1.02 o 
 -14   3   6        6.57        7.19      1.21 o 
 -13   3   6        3.94        3.91      1.08 o 
 -12   3   6        7.73        5.37      1.05 o 
 -11   3   6       33.60       46.83      3.32 o 
 -10   3   6        9.38       24.12      2.04 o 
  -9   3   6       83.26       87.06      6.80 o 
  -8   3   6        1.34        3.21      0.73 o 
  -7   3   6       45.89       44.27      1.66 o 
  -6   3   6       71.39       71.35      2.20 o 
  -5   3   6      149.74      166.79      3.98 o 
  -4   3   6      115.36      140.43      3.42 o 
  -3   3   6       23.04       30.10      1.84 o 
  -2   3   6        2.64       15.44      0.96 o 
  -1   3   6       10.63        6.59      1.00 o 
   0   3   6       54.26       41.91      1.46 o 
   1   3   6      148.84      188.38      9.45 o 
   2   3   6       77.47       93.07      1.95 o 
   3   3   6      166.83      177.44      3.53 o 
   4   3   6       12.03       13.60      0.66 o 
   5   3   6       43.98       44.30      1.20 o 
   6   3   6      220.40      238.42      9.01 o 
   7   3   6       60.25       45.05      2.97 o 
   8   3   6       24.15       24.77      2.16 o 
   9   3   6       58.71       59.80      2.93 o 
  10   3   6        0.54        0.93      0.90 o 
  11   3   6        2.29        0.94      0.85 o 
  12   3   6        1.89       -0.63      0.95 o 
  13   3   6        0.02       -1.12      1.12 o 
  14   3   6        8.65        4.87      1.32 o 
  15   3   6        1.81        1.58      1.26 o 
  16   3   6        6.70        5.40      1.41 o 
  17   3   6        6.94        3.91      1.41 o 
  18   3   6        0.78        2.45      1.49 o 
 -19   4   6        0.37        0.49      1.39 o 
 -18   4   6        4.83        6.40      1.77 o 
 -17   4   6        4.89        1.95      1.26 o 
 -16   4   6        1.15       -0.11      1.15 o 
 -15   4   6        2.19        4.53      1.19 o 
 -14   4   6       26.49       24.93      1.69 o 
 -13   4   6        2.69        0.29      0.96 o 
 -12   4   6        3.40        1.19      0.93 o 
 -11   4   6        1.17        0.12      0.87 o 
 -10   4   6        7.86       15.78      1.13 o 
  -9   4   6      215.87      214.35      5.62 o 
  -8   4   6       95.87      103.24      3.04 o 
  -7   4   6       40.18       29.01      1.30 o 
  -6   4   6      158.78      151.31      3.71 o 
  -5   4   6       10.65       16.57      0.82 o 
  -4   4   6        2.12        3.26      0.64 o 
  -3   4   6       36.35       31.62      1.46 o 
  -2   4   6      107.66      106.77      3.09 o 
  -1   4   6      188.87      225.14      7.52 o 
   0   4   6        3.88        8.63      0.81 o 
   1   4   6        0.49        2.12      0.55 o 
   2   4   6        4.27        3.08      0.62 o 
   3   4   6      236.35      226.30      4.82 o 
   4   4   6       49.49       42.56      1.49 o 
   5   4   6       32.27       32.95      1.30 o 
   6   4   6      112.39      123.50      3.06 o 
   7   4   6       41.88       37.71      1.81 o 
   8   4   6       93.64       79.00      2.69 o 
   9   4   6       21.18       20.20      1.36 o 
  10   4   6        7.27       10.11      1.69 o 
  11   4   6        0.06       -1.06      1.06 o 
  12   4   6        3.02        0.72      1.05 o 
  13   4   6       15.87       12.90      1.29 o 
  14   4   6       23.70       17.10      1.40 o 
  15   4   6        0.30       -0.36      1.27 o 
  16   4   6        0.36       -1.26      1.30 o 
  17   4   6        8.51       10.69      1.62 o 
 -18   5   6        0.84       -0.25      1.08 o 
 -17   5   6        0.03       -0.14      1.01 o 
 -16   5   6        0.32       -0.18      0.98 o 
 -15   5   6        3.90        3.95      1.03 o 
 -14   5   6        3.28        3.74      0.98 o 
 -13   5   6        1.27        1.09      0.87 o 
 -12   5   6       10.18        8.23      0.98 o 
 -11   5   6       20.50       16.63      1.13 o 
 -10   5   6        1.06        1.93      0.84 o 
  -9   5   6      214.98      200.80      4.48 o 
  -8   5   6       31.74       36.31      1.77 o 
  -7   5   6        7.55        7.92      1.37 o 
  -6   5   6       25.02       34.03      1.55 o 
  -5   5   6       13.83       19.42      1.38 o 
  -4   5   6       42.78       51.27      2.16 o 
  -3   5   6       37.96       28.77      1.56 o 
  -2   5   6       51.58       55.88      3.51 o 
  -1   5   6        1.12        1.49      0.92 o 
   0   5   6      242.74      225.44      6.62 o 
   1   5   6        1.46        1.73      0.99 o 
   2   5   6        3.70        1.13      0.65 o 
   3   5   6        0.22        1.07      0.61 o 
   4   5   6      114.60      113.77      2.62 o 
   5   5   6      243.14      254.36      6.04 o 
   6   5   6      356.71      387.49     12.51 o 
   7   5   6      211.07      175.93      4.85 o 
   8   5   6      138.63      136.12      4.51 o 
   9   5   6      227.71      208.58      7.32 o 
  10   5   6       44.43       57.54      5.41 o 
  11   5   6        1.93        7.13      1.50 o 
  12   5   6        5.64        7.01      1.33 o 
  13   5   6        0.21        0.05      1.09 o 
  14   5   6        4.77        8.86      1.29 o 
  15   5   6        0.03       -0.45      1.18 o 
  16   5   6        2.33        1.66      1.23 o 
  17   5   6        0.14        0.44      1.43 o 
 -17   6   6        0.64       -0.78      1.05 o 
 -16   6   6        0.03       -0.97      0.97 o 
 -15   6   6        0.11       -0.75      0.92 o 
 -14   6   6        9.09        4.17      1.00 o 
 -13   6   6        0.00       -0.82      0.82 o 
 -12   6   6       21.40       15.83      1.18 o 
 -11   6   6        1.77        1.22      0.73 o 
 -10   6   6        0.89        0.47      0.73 o 
  -9   6   6       86.31       82.01      2.62 o 
  -8   6   6      421.83      432.85     12.05 o 
  -7   6   6      540.46      498.85     12.33 o 
  -6   6   6       78.41       68.57      2.40 o 
  -5   6   6       23.46       24.48      1.44 o 
  -4   6   6       31.31       38.38      1.79 o 
  -3   6   6      200.40      193.84      5.82 o 
  -2   6   6      128.56      140.63      4.47 o 
  -1   6   6       87.22       92.30      3.26 o 
   0   6   6      257.50      254.84      7.43 o 
   1   6   6       12.44        7.70      1.35 o 
   2   6   6       95.52       83.18      3.10 o 
   3   6   6       70.50       80.46      2.67 o 
   4   6   6        1.71       -0.30      0.96 o 
   5   6   6        2.07        2.61      1.02 o 
   6   6   6       47.79       47.62      1.88 o 
   7   6   6       16.01       17.21      1.57 o 
   8   6   6       86.83       99.51      4.67 o 
   9   6   6        0.16        2.31      1.32 o 
  10   6   6        0.00        1.22      1.53 o 
  11   6   6       32.67       24.31      3.39 o 
  12   6   6       39.33       42.20      2.99 o 
  13   6   6       37.92       44.71      2.56 o 
  14   6   6       12.50       10.36      1.70 o 
  15   6   6        1.21        0.55      1.53 o 
  16   6   6        0.14       -0.32      1.52 o 
 -16   7   6       14.89       18.50      1.64 o 
 -15   7   6        2.91        4.62      1.03 o 
 -14   7   6        9.66        7.02      1.02 o 
 -13   7   6        0.03        0.25      0.83 o 
 -12   7   6        0.04        0.27      0.75 o 
 -11   7   6        0.56        3.64      1.12 o 
 -10   7   6        3.60        2.58      1.09 o 
  -9   7   6      224.36      231.32      6.83 o 
  -8   7   6      163.06      177.89      6.32 o 
  -7   7   6       16.31       21.20      1.89 o 
  -6   7   6       11.15       12.00      1.70 o 
  -5   7   6       38.37       36.28      2.44 o 
  -4   7   6      220.54      240.41      8.21 o 
  -3   7   6      502.56      506.77     16.23 o 
  -2   7   6        0.42       -1.35      1.35 o 
  -1   7   6       11.86       19.56      3.09 o 
   0   7   6        0.14       -0.46      1.35 o 
   1   7   6        1.92       -1.70      1.70 o 
   2   7   6       13.67       11.90      1.58 o 
   3   7   6       32.60       28.07      1.74 o 
   4   7   6        0.82       -1.02      1.02 o 
   5   7   6       81.98       73.99      2.87 o 
   6   7   6      128.93      134.01      5.11 o 
   7   7   6       39.16       40.26      3.20 o 
   8   7   6        9.68       11.40      2.22 o 
   9   7   6       29.74       18.29      3.01 o 
  10   7   6       28.37       23.19      2.09 o 
  11   7   6       91.65       83.45      5.20 o 
  12   7   6        1.72        1.80      1.72 o 
  13   7   6       18.84       29.79      3.46 o 
  14   7   6        4.20        7.25      1.72 o 
  15   7   6        9.07       17.16      2.52 o 
 -15   8   6        6.41        8.96      1.87 o 
 -14   8   6        8.13       11.72      1.88 o 
 -13   8   6       28.21       30.87      3.03 o 
 -12   8   6        0.47       -1.75      1.75 o 
 -11   8   6        0.73        0.49      1.85 o 
 -10   8   6       15.53       16.84      2.40 o 
  -9   8   6       15.75       18.59      2.41 o 
  -8   8   6       11.76       16.71      2.35 o 
  -7   8   6        4.58        2.95      1.99 o 
  -6   8   6       30.17       32.54      2.97 o 
  -5   8   6        0.21        3.60      2.90 o 
  -4   8   6       27.94       19.44      3.70 o 
  -3   8   6        0.00       -1.59      2.80 o 
  -2   8   6       19.99       15.42      3.60 o 
  -1   8   6        0.42       -2.52      2.93 o 
   0   8   6       53.05       37.88      4.65 o 
   1   8   6      209.60      194.16     11.98 o 
   2   8   6        2.70       -1.93      1.93 o 
   3   8   6        1.59        0.60      2.01 o 
   4   8   6        7.17        2.87      1.40 o 
   5   8   6       17.72       21.04      1.79 o 
   6   8   6        8.61        5.15      2.06 o 
   7   8   6        0.00       -1.15      1.90 o 
   8   8   6       53.80       42.69      3.37 o 
   9   8   6       38.04       36.88      6.10 o 
  10   8   6       26.61       24.11      2.90 o 
  11   8   6       29.27       33.62      5.75 o 
  12   8   6       19.87       26.73      3.07 o 
  13   8   6        1.48        4.68      3.62 o 
  14   8   6        0.79        6.93      3.41 o 
 -14   9   6        1.91        0.11      2.19 o 
 -13   9   6        3.32        3.31      2.20 o 
 -12   9   6        0.20        1.96      2.13 o 
 -11   9   6        0.20       -1.47      1.94 o 
 -10   9   6        2.61       -0.74      1.88 o 
  -9   9   6        0.61        1.56      2.04 o 
  -8   9   6       35.74       44.28      3.49 o 
  -7   9   6       11.12        9.92      2.32 o 
  -6   9   6        2.43        2.55      3.03 o 
  -5   9   6        7.16        7.30      3.28 o 
  -4   9   6        0.14        2.13      3.12 o 
  -3   9   6       56.13       46.36      5.35 o 
  -2   9   6        8.28        5.86      3.31 o 
  -1   9   6        4.72        3.35      3.22 o 
   0   9   6        0.68       -1.75      2.99 o 
   1   9   6      136.51      120.31      8.47 o 
   2   9   6       55.70       54.10      5.64 o 
   3   9   6       12.75       14.34      3.70 o 
   4   9   6       21.22       22.97      3.98 o 
   5   9   6        1.39        2.18      1.73 o 
   6   9   6       19.10       18.48      3.73 o 
   7   9   6        5.76        3.03      2.93 o 
   8   9   6        8.57        9.59      3.19 o 
   9   9   6        5.77       12.33      3.50 o 
  10   9   6       87.00      107.18      8.00 o 
  11   9   6       16.58       12.43      3.57 o 
  12   9   6        0.29       -0.51      2.96 o 
 -12  10   6        6.52        2.30      2.37 o 
 -11  10   6        0.05       -2.07      2.07 o 
 -10  10   6        0.07       -2.11      2.11 o 
  -9  10   6        6.28        2.91      2.30 o 
  -8  10   6        0.47       -0.61      2.99 o 
  -7  10   6        0.30       -2.77      2.77 o 
  -6  10   6        3.89        0.03      3.03 o 
  -5  10   6        0.17        0.25      3.09 o 
  -4  10   6        0.05       -1.85      3.15 o 
  -3  10   6       28.35       24.31      4.27 o 
  -2  10   6       47.10       43.24      5.42 o 
  -1  10   6       46.49       38.07      4.91 o 
   0  10   6        9.08        2.39      3.44 o 
   1  10   6       18.75       29.15      4.52 o 
   2  10   6        1.69        4.68      3.41 o 
   3  10   6       25.53       34.47      4.62 o 
   4  10   6        1.46        2.61      3.19 o 
   5  10   6       12.61       11.72      3.66 o 
   6  10   6       10.46       12.01      3.54 o 
   7  10   6        9.11        9.97      3.41 o 
   8  10   6       11.88       10.61      3.35 o 
   9  10   6        0.43       -1.59      3.12 o 
  10  10   6        1.30        0.35      3.19 o 
  11  10   6        1.00        4.75      3.41 o 
  -9  11   6        0.13       -2.96      3.22 o 
  -8  11   6        4.95        6.21      3.57 o 
  -7  11   6       16.92       12.68      3.79 o 
  -6  11   6        1.40        0.70      3.31 o 
  -5  11   6        1.73       -3.09      3.09 o 
  -4  11   6        0.25       -2.52      3.31 o 
  -3  11   6        0.40       -1.02      3.38 o 
  -2  11   6        5.42        9.18      3.76 o 
  -1  11   6        1.32        2.45      3.54 o 
   0  11   6        0.09        0.70      3.44 o 
   1  11   6        0.47       -1.62      3.25 o 
   2  11   6        0.57        2.96      3.44 o 
   3  11   6       13.10        7.42      3.60 o 
   4  11   6        0.01        1.37      3.38 o 
   5  11   6        2.18        9.11      3.57 o 
   6  11   6       23.59       33.68      4.78 o 
   7  11   6        2.96        6.88      3.57 o 
   8  11   6        3.51        5.99      3.31 o 
  -6  12   6        1.43        0.89      3.66 o 
  -5  12   6       17.15       13.48      4.14 o 
  -4  12   6        0.00        0.64      3.79 o 
  -3  12   6        3.17        4.30      3.73 o 
  -2  12   6        0.00       -3.50      3.50 o 
  -1  12   6        6.56        8.41      4.05 o 
   0  12   6        5.38        8.79      4.05 o 
   1  12   6        0.84       -2.55      3.47 o 
   2  12   6        1.93        1.85      3.57 o 
   3  12   6        9.17       15.74      4.27 o 
   4  12   6       10.12       15.93      4.27 o 
 -18   1   7        1.05        2.96      1.36 o 
 -17   1   7        0.00        1.05      1.25 o 
 -16   1   7        0.01        0.37      1.16 o 
 -15   1   7        0.82       -0.25      1.12 o 
 -14   1   7        0.01       -0.16      1.07 o 
 -13   1   7       21.97       21.73      1.55 o 
 -12   1   7        5.39        6.49      1.11 o 
 -11   1   7       36.96       43.11      2.04 o 
 -10   1   7        0.00        0.76      0.96 o 
  -9   1   7        7.53       13.87      1.24 o 
  -8   1   7        5.28        1.95      0.89 o 
  -7   1   7        3.21        4.46      0.76 o 
  -6   1   7        0.10       -0.16      0.61 o 
  -5   1   7        0.06        0.69      0.59 o 
  -4   1   7        8.18       12.29      0.80 o 
  -3   1   7      119.83      161.77      4.73 o 
  -2   1   7      190.33      235.98      7.04 o 
  -1   1   7        0.25        0.39      0.68 o 
   0   1   7       91.30       88.56      3.01 o 
   1   1   7       20.21       19.62      1.34 o 
   2   1   7       27.96       32.68      2.83 o 
   3   1   7       51.02       53.37      2.83 o 
   4   1   7        8.57        8.98      0.68 o 
   5   1   7        2.04        8.31      2.06 o 
   6   1   7       21.78       26.48      3.26 o 
   7   1   7       35.28       36.22      2.18 o 
   8   1   7       13.93       20.84      1.72 o 
   9   1   7        3.15        5.85      1.42 o 
  10   1   7      176.39      177.93      5.71 o 
  11   1   7       11.25       12.41      1.60 o 
  12   1   7        0.00        1.45      1.39 o 
  13   1   7        1.47       -1.32      1.32 o 
  14   1   7        0.26       -1.07      1.07 o 
  15   1   7        0.21       -1.25      1.25 o 
  16   1   7        0.25       -1.21      1.21 o 
  17   1   7        6.85        1.42      1.35 o 
 -18   2   7        3.14        3.24      1.45 o 
 -17   2   7        4.05        3.82      1.36 o 
 -16   2   7        0.52        0.30      1.19 o 
 -15   2   7        0.02        0.11      1.13 o 
 -14   2   7       14.79       17.70      1.54 o 
 -13   2   7       35.39       36.89      2.01 o 
 -12   2   7        7.11        2.35      1.03 o 
 -11   2   7       14.15       19.15      2.22 o 
 -10   2   7        0.41        0.72      0.90 o 
  -9   2   7       27.29       26.24      1.39 o 
  -8   2   7       18.31       38.92      2.29 o 
  -7   2   7       15.99       18.39      1.72 o 
  -6   2   7       81.60       94.38      2.77 o 
  -5   2   7      100.85      113.34      3.23 o 
  -4   2   7       42.14       48.63      1.79 o 
  -3   2   7       11.99       17.45      1.13 o 
  -2   2   7       10.94       13.31      0.98 o 
  -1   2   7       22.43       22.09      1.64 o 
   0   2   7       45.71       50.47      2.16 o 
   1   2   7      184.59      211.63      6.20 o 
   2   2   7        3.64        3.23      0.66 o 
   3   2   7      166.44      168.85      3.99 o 
   4   2   7       82.69       83.60      1.96 o 
   5   2   7        0.64        0.55      0.79 o 
   6   2   7       37.22       26.68      1.80 o 
   7   2   7       12.69       12.31      1.50 o 
   8   2   7        7.85        6.83      1.40 o 
   9   2   7       84.49       70.82      3.00 o 
  10   2   7       64.55       61.29      2.82 o 
  11   2   7       47.31       50.84      2.62 o 
  12   2   7        8.60        4.96      1.45 o 
  13   2   7        0.49       -1.32      1.36 o 
  14   2   7        0.35       -1.25      1.25 o 
  15   2   7        0.17       -0.97      1.18 o 
  16   2   7        0.40       -1.21      1.21 o 
  17   2   7        0.00       -1.01      1.32 o 
 -18   3   7        0.09       -1.30      1.30 o 
 -17   3   7        0.14       -0.97      1.22 o 
 -16   3   7        3.04        4.71      1.35 o 
 -15   3   7       16.47       16.89      1.56 o 
 -14   3   7       19.78       19.02      1.58 o 
 -13   3   7        0.14        0.04      1.04 o 
 -12   3   7       10.44       11.61      1.26 o 
 -11   3   7        0.72       -0.12      0.93 o 
 -10   3   7       83.53       72.73      2.74 o 
  -9   3   7      262.11      274.79      7.05 o 
  -8   3   7        0.09        3.42      0.94 o 
  -7   3   7        4.40        3.10      1.33 o 
  -6   3   7       56.01       49.07      1.91 o 
  -5   3   7       42.54       37.42      1.64 o 
  -4   3   7       22.19       31.56      1.62 o 
  -3   3   7      143.87      130.80      3.64 o 
  -2   3   7       38.24       44.73      1.79 o 
  -1   3   7      128.82      141.08      4.75 o 
   0   3   7      142.36      126.55      4.08 o 
   1   3   7       43.35       55.27      2.38 o 
   2   3   7      217.58      200.34      4.90 o 
   3   3   7       72.45       60.19      1.80 o 
   4   3   7       30.95       44.43      1.75 o 
   5   3   7      121.14      129.25      3.47 o 
   6   3   7       47.46       42.20      2.00 o 
   7   3   7        2.11        0.75      1.08 o 
   8   3   7       26.98       25.67      5.14 o 
   9   3   7       14.75       16.25      1.59 o 
  10   3   7       12.50       13.66      1.59 o 
  11   3   7        2.47        4.65      1.45 o 
  12   3   7       17.57       13.36      1.62 o 
  13   3   7        3.47        3.26      1.45 o 
  14   3   7       14.56       15.15      1.58 o 
  15   3   7        6.05        8.44      1.51 o 
  16   3   7        1.69       -0.60      1.45 o 
 -17   4   7        0.35       -1.21      1.21 o 
 -16   4   7        0.88       -0.30      1.18 o 
 -15   4   7        1.49        1.00      1.18 o 
 -14   4   7        1.85        0.09      1.12 o 
 -13   4   7       11.09       14.02      1.40 o 
 -12   4   7        1.24        0.46      1.01 o 
 -11   4   7      104.06       88.50      3.18 o 
 -10   4   7       57.29       68.13      2.65 o 
  -9   4   7      461.51      480.13     15.50 o 
  -8   4   7      438.83      412.36     10.32 o 
  -7   4   7       33.06       33.05      1.72 o 
  -6   4   7        2.64       -0.84      0.84 o 
  -5   4   7       21.24       15.17      1.15 o 
  -4   4   7       44.22       39.69      1.75 o 
  -3   4   7      167.55      179.33      4.81 o 
  -2   4   7       72.17       94.10      3.29 o 
  -1   4   7       50.24       59.64      2.70 o 
   0   4   7       11.04       15.56      1.36 o 
   1   4   7      118.60      103.21      4.04 o 
   2   4   7      146.35      170.88      4.70 o 
   3   4   7        0.58        2.87      1.07 o 
   4   4   7        5.18        1.03      0.89 o 
   5   4   7       57.08       64.88      2.19 o 
   6   4   7      106.08       88.66      3.44 o 
   7   4   7       18.97       12.38      1.78 o 
   8   4   7        1.88        2.41      1.13 o 
   9   4   7       19.23       20.88      2.89 o 
  10   4   7       25.77       26.65      1.93 o 
  11   4   7       15.34        7.72      1.54 o 
  12   4   7       14.56       14.90      1.67 o 
  13   4   7       24.72       23.26      2.43 o 
  14   4   7        2.24       -0.12      1.91 o 
  15   4   7        0.71       -1.62      1.62 o 
  16   4   7        3.60        2.69      1.79 o 
 -17   5   7        4.85        6.54      1.26 o 
 -16   5   7        0.11       -1.01      1.01 o 
 -15   5   7        0.35        0.53      1.00 o 
 -14   5   7        1.14       -0.83      0.93 o 
 -13   5   7        3.52        3.96      1.01 o 
 -12   5   7        1.72        2.74      0.95 o 
 -11   5   7        1.46        0.40      0.98 o 
 -10   5   7       30.99       30.00      1.56 o 
  -9   5   7        0.08        1.98      0.92 o 
  -8   5   7       89.24      103.79      3.20 o 
  -7   5   7       29.52       23.06      1.51 o 
  -6   5   7        6.13        0.99      1.21 o 
  -5   5   7        3.95        5.87      1.03 o 
  -4   5   7        0.02        1.43      0.80 o 
  -3   5   7        2.54        5.88      1.48 o 
  -2   5   7      164.54      164.82      5.90 o 
  -1   5   7       16.95       20.39      1.73 o 
   0   5   7        0.00       -0.90      1.02 o 
   1   5   7       63.69       63.20      3.28 o 
   2   5   7        1.75       -0.33      1.20 o 
   3   5   7        5.95        3.06      1.03 o 
   4   5   7       47.01       47.59      2.03 o 
   5   5   7      181.81      191.12      5.73 o 
   6   5   7       67.02       64.36      2.63 o 
   7   5   7       53.21       46.85      2.28 o 
   8   5   7        0.75       -0.46      0.95 o 
   9   5   7        9.99       12.22      1.37 o 
  10   5   7       24.40       27.46      2.23 o 
  11   5   7        4.02        4.89      1.50 o 
  12   5   7        0.03        1.29      1.86 o 
  13   5   7        5.51       10.61      2.15 o 
  14   5   7        0.32        2.20      2.03 o 
  15   5   7        0.51       -1.81      2.01 o 
 -16   6   7        0.23        0.05      1.10 o 
 -15   6   7        0.37       -0.46      1.01 o 
 -14   6   7        3.02        1.29      1.12 o 
 -13   6   7        0.08       -0.30      0.98 o 
 -12   6   7       11.00        9.63      1.57 o 
 -11   6   7        4.40        0.08      1.13 o 
 -10   6   7       12.33       15.97      1.50 o 
  -9   6   7       36.67       39.38      2.14 o 
  -8   6   7        0.20        1.42      0.58 o 
  -7   6   7        0.07        2.09      1.07 o 
  -6   6   7       25.44       27.59      1.83 o 
  -5   6   7       41.37       40.39      2.21 o 
  -4   6   7        0.71        0.81      0.98 o 
  -3   6   7        7.81        4.85      1.25 o 
  -2   6   7        3.37        5.16      1.20 o 
  -1   6   7      238.19      206.90      8.71 o 
   0   6   7       14.20       12.23      1.56 o 
   1   6   7        1.52       -1.09      1.09 o 
   2   6   7       13.66       11.92      1.38 o 
   3   6   7        5.50        3.50      1.06 o 
   4   6   7       13.79       11.35      1.21 o 
   5   6   7        9.86        8.71      1.16 o 
   6   6   7       32.32       31.96      1.74 o 
   7   6   7        4.67        4.37      1.14 o 
   8   6   7        0.15        1.44      1.24 o 
   9   6   7        0.91        4.60      1.49 o 
  10   6   7       34.20       36.43      3.25 o 
  11   6   7        6.86        4.29      2.64 o 
  12   6   7        4.07        4.62      1.81 o 
  13   6   7        1.68        4.14      1.82 o 
  14   6   7        0.36       -1.29      2.51 o 
 -15   7   7        0.07        0.34      1.35 o 
 -14   7   7        4.99        6.95      1.45 o 
 -13   7   7        6.61        8.09      1.43 o 
 -12   7   7       31.65       28.92      2.34 o 
 -11   7   7        4.28        5.35      1.11 o 
 -10   7   7        1.36        0.06      1.13 o 
  -9   7   7       15.10       12.98      1.76 o 
  -8   7   7       24.93       30.53      2.30 o 
  -7   7   7       34.99       42.06      2.68 o 
  -6   7   7        7.11        6.01      1.64 o 
  -5   7   7       35.70       31.29      2.36 o 
  -4   7   7       26.48       16.61      2.35 o 
  -3   7   7       33.18       32.40      3.07 o 
  -2   7   7       38.96       33.44      2.98 o 
  -1   7   7        2.78        0.64      2.02 o 
   0   7   7      190.69      163.62      9.37 o 
   1   7   7        0.84       -1.35      1.35 o 
   2   7   7       21.53       29.51      2.27 o 
   3   7   7        1.22        0.22      1.99 o 
   4   7   7        0.17       -0.38      1.41 o 
   5   7   7        5.95        5.29      1.52 o 
   6   7   7       40.56       36.51      2.42 o 
   7   7   7       18.66       20.28      1.91 o 
   8   7   7        0.43       -1.56      1.94 o 
   9   7   7       35.85       36.39      3.43 o 
  10   7   7        1.38        5.36      2.26 o 
  11   7   7       11.24       12.91      2.54 o 
  12   7   7       38.43       44.74      3.74 o 
  13   7   7        0.05        1.75      2.14 o 
 -14   8   7       18.79       17.64      2.83 o 
 -13   8   7        5.19        1.22      2.18 o 
 -12   8   7        2.28        1.12      2.13 o 
 -11   8   7        0.46       -1.96      1.96 o 
 -10   8   7        6.01        9.95      2.35 o 
  -9   8   7       22.42       25.32      4.78 o 
  -8   8   7       26.62       31.75      3.81 o 
  -7   8   7        2.20       -0.45      2.05 o 
  -6   8   7        3.94        1.47      3.03 o 
  -5   8   7        6.73       -2.45      2.96 o 
  -4   8   7       24.53       17.62      3.79 o 
  -3   8   7        5.15        3.15      3.28 o 
  -2   8   7      106.86       84.14      6.88 o 
  -1   8   7       79.00       76.65      4.56 o 
   0   8   7        0.72        0.56      2.04 o 
   1   8   7      113.23      111.30      5.74 o 
   2   8   7      117.42      116.56      5.94 o 
   3   8   7        0.24       -2.04      2.04 o 
   4   8   7        4.59        1.70      2.10 o 
   5   8   7        0.85       -0.84      1.49 o 
   6   8   7       14.85       16.25      2.61 o 
   7   8   7        0.63        0.22      1.53 o 
   8   8   7        3.57       10.07      2.41 o 
   9   8   7        2.48        2.06      2.29 o 
  10   8   7        2.07        2.25      2.33 o 
  11   8   7       25.44       31.57      6.48 o 
  12   8   7        6.59        7.60      2.65 o 
 -12   9   7        2.24        0.98      2.34 o 
 -11   9   7        2.00        1.30      2.29 o 
 -10   9   7        0.23       -0.85      2.12 o 
  -9   9   7       10.68       10.16      2.59 o 
  -8   9   7       13.12        9.22      4.41 o 
  -7   9   7        0.11        1.47      3.22 o 
  -6   9   7        0.26        0.32      3.22 o 
  -5   9   7        2.71       -2.23      3.03 o 
  -4   9   7       23.94       25.71      4.40 o 
  -3   9   7       25.79       31.89      4.72 o 
  -2   9   7       16.46       14.24      3.92 o 
  -1   9   7       12.27        4.11      3.44 o 
   0   9   7       14.59       11.41      3.79 o 
   1   9   7        2.07       -0.38      3.35 o 
   2   9   7        0.44       -0.61      3.25 o 
   3   9   7       19.14       19.15      4.01 o 
   4   9   7        0.88        2.68      3.25 o 
   5   9   7       16.90       21.97      2.45 o 
   6   9   7        3.70        3.00      3.62 o 
   7   9   7        5.80        5.86      3.22 o 
   8   9   7        0.28        3.92      3.03 o 
   9   9   7        2.04        6.34      3.44 o 
  10   9   7        2.76        8.06      3.57 o 
 -10  10   7        3.50        5.20      2.62 o 
  -9  10   7        3.02       -2.90      3.25 o 
  -8  10   7        0.97       -0.89      3.41 o 
  -7  10   7       33.25       31.64      4.87 o 
  -6  10   7       13.43       11.18      3.98 o 
  -5  10   7        1.10       -1.69      3.35 o 
  -4  10   7        3.97        2.55      3.57 o 
  -3  10   7        7.18        1.47      3.54 o 
  -2  10   7        0.67        2.04      3.54 o 
  -1  10   7        0.16       -2.90      3.41 o 
   0  10   7        3.01        6.95      3.76 o 
   1  10   7        0.16       -0.57      3.38 o 
   2  10   7        1.75       -3.03      3.22 o 
   3  10   7        2.83        3.76      3.44 o 
   4  10   7       25.32       30.78      4.65 o 
   5  10   7        0.94        2.01      3.28 o 
   6  10   7        1.92        2.55      3.35 o 
   7  10   7        0.27       -2.39      3.03 o 
   8  10   7        2.17        2.33      3.28 o 
  -6  11   7        0.08       -0.25      3.73 o 
  -5  11   7        0.32       -3.50      3.50 o 
  -4  11   7        2.54        7.58      4.01 o 
  -3  11   7       36.13       42.60      5.67 o 
  -2  11   7       23.72       14.85      4.46 o 
  -1  11   7        0.82       -3.66      3.66 o 
   0  11   7        1.13       -1.82      3.66 o 
   1  11   7        0.06        1.82      3.79 o 
   2  11   7       13.77       10.83      4.08 o 
   3  11   7       17.59       17.05      4.33 o 
   4  11   7        0.41        0.83      3.60 o 
   5  11   7        0.90        3.09      3.66 o 
 -17   0   8        2.54        8.03      2.23 o 
 -16   0   8        3.67        8.75      2.39 o 
 -15   0   8        0.11       -0.59      1.68 o 
 -14   0   8       16.80       17.56      4.44 o 
 -13   0   8       19.67       18.06      2.36 o 
 -12   0   8       48.38       63.28      3.73 o 
 -11   0   8        2.85        3.14      1.51 o 
 -10   0   8        4.51       10.18      1.70 o 
  -9   0   8        0.04        0.08      1.31 o 
  -8   0   8        6.09        6.87      1.55 o 
  -7   0   8        9.56       12.20      1.71 o 
  -6   0   8      220.19      221.86      9.16 o 
  -5   0   8       55.02       63.98      5.48 o 
  -4   0   8      123.85      117.60      8.12 o 
  -3   0   8      142.64      140.16      9.34 o 
  -2   0   8        4.15        1.27      2.23 o 
  -1   0   8       47.79       46.26      4.94 o 
   0   0   8       33.85       31.13      4.17 o 
   1   0   8        5.44       12.52      3.06 o 
   2   0   8       27.26       48.87      5.42 o 
   3   0   8       14.38       22.28      2.37 o 
   4   0   8       12.51       15.97      2.25 o 
   5   0   8        9.43        5.70      1.91 o 
   6   0   8       26.65       23.70      2.54 o 
   7   0   8      181.14      176.99      7.99 o 
   8   0   8       22.14       18.21      2.46 o 
   9   0   8       28.39       20.24      2.59 o 
  10   0   8        0.64        0.55      3.46 o 
  11   0   8       12.60        3.58      2.26 o 
  12   0   8       21.26       20.75      2.70 o 
  13   0   8        9.42        2.51      2.31 o 
  14   0   8        1.19       -1.52      3.58 o 
  15   0   8        0.04       -1.50      2.40 o 
 -17   1   8        7.07       10.62      1.63 o 
 -16   1   8        0.12       -1.15      1.24 o 
 -15   1   8        0.47       -0.79      1.17 o 
 -14   1   8        3.54        2.18      1.19 o 
 -13   1   8        1.11       -0.12      1.11 o 
 -12   1   8        8.39       11.36      1.34 o 
 -11   1   8        3.09        1.60      1.05 o 
 -10   1   8       27.43       28.53      1.76 o 
  -9   1   8       13.31       11.74      1.66 o 
  -8   1   8       62.26       54.69      2.29 o 
  -7   1   8        0.09        1.35      0.91 o 
  -6   1   8        0.45        0.70      0.89 o 
  -5   1   8        2.67        1.77      0.82 o 
  -4   1   8       19.38       16.69      1.30 o 
  -3   1   8        0.01       -0.45      0.91 o 
  -2   1   8        1.28        2.13      1.53 o 
  -1   1   8        2.84        3.61      1.68 o 
   0   1   8       26.27       30.47      2.89 o 
   1   1   8       16.33       20.70      4.91 o 
   2   1   8       18.67       28.37      7.79 o 
   3   1   8      154.22      156.19      5.10 o 
   4   1   8       68.78       79.63      4.07 o 
   5   1   8        6.61       10.90      1.46 o 
   6   1   8       36.24       29.39      2.27 o 
   7   1   8       39.90       53.31      2.61 o 
   8   1   8        0.00       -1.07      1.33 o 
   9   1   8       30.51       31.40      2.19 o 
  10   1   8       16.79       18.98      1.84 o 
  11   1   8       27.14       26.70      2.02 o 
  12   1   8        4.31        1.91      1.54 o 
  13   1   8        4.71        6.11      1.82 o 
  14   1   8        0.31        0.23      1.67 o 
  15   1   8        0.52       -1.46      1.67 o 
 -17   2   8        0.27       -0.79      1.38 o 
 -16   2   8        1.07        2.81      1.37 o 
 -15   2   8        1.66       -0.57      1.21 o 
 -14   2   8        2.53        0.88      1.18 o 
 -13   2   8        1.50       -0.46      1.09 o 
 -12   2   8       17.19       19.37      1.55 o 
 -11   2   8       19.03       27.39      1.79 o 
 -10   2   8       49.78       48.38      2.22 o 
  -9   2   8       15.26       15.10      1.36 o 
  -8   2   8       40.51       34.54      1.87 o 
  -7   2   8        6.10        4.87      1.13 o 
  -6   2   8       31.82       28.68      1.52 o 
  -5   2   8       15.89       18.83      1.23 o 
  -4   2   8       19.06       20.85      1.26 o 
  -3   2   8        0.23        2.73      1.55 o 
  -2   2   8        0.06        1.17      1.02 o 
  -1   2   8       77.10       81.92      7.92 o 
   0   2   8       98.44      111.01      5.69 o 
   1   2   8      107.12      122.98      6.14 o 
   2   2   8      108.24      105.99      5.64 o 
   3   2   8       14.71       15.06      2.15 o 
   4   2   8      278.12      296.07      9.37 o 
   5   2   8      215.78      191.00      9.97 o 
   6   2   8      146.87      132.26      4.53 o 
   7   2   8        8.79       10.16      3.36 o 
   8   2   8        2.66        5.53      1.44 o 
   9   2   8       12.52        7.63      1.55 o 
  10   2   8       44.56       29.06      2.20 o 
  11   2   8        2.18        0.59      1.49 o 
  12   2   8        4.03        1.03      1.56 o 
  13   2   8        1.63       -0.49      1.55 o 
  14   2   8        0.79       -0.87      1.63 o 
  15   2   8        1.31        1.21      1.77 o 
 -16   3   8        0.44        2.48      1.37 o 
 -15   3   8        0.36       -1.02      1.20 o 
 -14   3   8        1.42        0.17      1.17 o 
 -13   3   8        0.02        0.14      1.11 o 
 -12   3   8        2.30        1.11      1.10 o 
 -11   3   8        7.13        3.97      1.41 o 
 -10   3   8       26.66       27.61      2.17 o 
  -9   3   8        3.86        7.40      1.47 o 
  -8   3   8       35.27       42.73      2.75 o 
  -7   3   8        1.82        2.59      0.97 o 
  -6   3   8        0.05       -0.62      0.94 o 
  -5   3   8        1.55       -0.74      0.87 o 
  -4   3   8        1.54        2.20      0.89 o 
  -3   3   8        1.66        2.61      0.93 o 
  -2   3   8       23.08       26.65      1.66 o 
  -1   3   8        3.33        1.57      1.02 o 
   0   3   8        2.61        5.81      1.52 o 
   1   3   8        0.93        1.35      1.48 o 
   2   3   8      153.58      167.05      6.17 o 
   3   3   8       22.02       28.79      2.72 o 
   4   3   8      135.82      125.20      7.83 o 
   5   3   8       19.84       13.98      1.56 o 
   6   3   8       15.57       16.99      1.62 o 
   7   3   8        0.74       -0.83      1.32 o 
   8   3   8        0.68        0.73      1.39 o 
   9   3   8        0.77        1.09      1.44 o 
  10   3   8       13.99       20.21      1.90 o 
  11   3   8        4.26        3.00      1.57 o 
  12   3   8        9.19       12.87      1.83 o 
  13   3   8       14.46        9.55      1.82 o 
  14   3   8        1.40        0.42      1.75 o 
  15   3   8        0.74       -1.72      1.72 o 
 -16   4   8        1.15       -0.50      1.50 o 
 -15   4   8        0.23       -0.37      1.25 o 
 -14   4   8        1.25       -0.06      1.45 o 
 -13   4   8        0.03       -1.33      1.37 o 
 -12   4   8        2.33        3.14      1.47 o 
 -11   4   8       11.03       13.76      1.72 o 
 -10   4   8        0.17       -1.15      1.15 o 
  -9   4   8       15.09        9.74      1.42 o 
  -8   4   8      163.78      166.47      5.28 o 
  -7   4   8       31.50       31.57      1.75 o 
  -6   4   8       43.37       47.03      2.03 o 
  -5   4   8        6.45       13.37      1.32 o 
  -4   4   8       10.43       11.50      1.45 o 
  -3   4   8        1.12       -0.42      0.90 o 
  -2   4   8        3.30        3.15      1.10 o 
  -1   4   8      104.82      124.86      5.67 o 
   0   4   8       20.73       22.56      1.71 o 
   1   4   8       32.13       37.99      2.61 o 
   2   4   8       67.69       64.62      3.35 o 
   3   4   8        2.58        1.25      1.35 o 
   4   4   8       86.82       91.69      7.18 o 
   5   4   8       14.08        7.31      1.13 o 
   6   4   8        0.22        0.50      1.28 o 
   7   4   8        2.24        0.67      1.31 o 
   8   4   8        2.43        4.81      1.48 o 
   9   4   8        0.02       -1.41      1.41 o 
  10   4   8        3.91        1.87      1.49 o 
  11   4   8       10.98        2.72      1.56 o 
  12   4   8        4.78        8.74      1.75 o 
  13   4   8        9.35        8.83      1.83 o 
  14   4   8        4.74        4.44      1.82 o 
 -15   5   8        0.12       -1.20      1.20 o 
 -14   5   8        1.77        0.97      1.20 o 
 -13   5   8       16.18       18.26      1.59 o 
 -12   5   8       11.46       18.54      1.42 o 
 -11   5   8       13.42       12.96      1.27 o 
 -10   5   8       11.70       11.69      1.48 o 
  -9   5   8        2.62        3.85      1.26 o 
  -8   5   8        0.33        0.36      1.19 o 
  -7   5   8        0.00        4.45      1.33 o 
  -6   5   8      145.95      162.83      5.18 o 
  -5   5   8        3.50        5.51      1.36 o 
  -4   5   8        1.99       -0.06      1.00 o 
  -3   5   8        5.71        2.62      1.14 o 
  -2   5   8       15.23       21.09      1.61 o 
  -1   5   8      162.26      158.33      6.96 o 
   0   5   8       77.91       76.72      3.53 o 
   1   5   8        1.60        1.22      1.17 o 
   2   5   8       18.66       10.37      2.34 o 
   3   5   8       26.58       15.56      1.94 o 
   4   5   8       16.00       11.71      1.52 o 
   5   5   8       37.38       33.95      2.11 o 
   6   5   8        0.00       -0.08      1.30 o 
   7   5   8        2.11        0.79      1.05 o 
   8   5   8        0.55        0.64      1.37 o 
   9   5   8       21.75       25.12      1.94 o 
  10   5   8        2.01        2.53      1.52 o 
  11   5   8        2.63        0.75      1.54 o 
  12   5   8        4.03        0.46      1.67 o 
  13   5   8        3.87        3.69      1.76 o 
 -14   6   8        7.10        2.22      1.42 o 
 -13   6   8        1.49        0.77      1.33 o 
 -12   6   8        0.41       -1.25      1.25 o 
 -11   6   8        9.55       14.69      1.62 o 
 -10   6   8       51.22       46.87      2.43 o 
  -9   6   8       29.63       26.74      1.91 o 
  -8   6   8        2.94        1.91      1.27 o 
  -7   6   8       54.39       53.28      3.62 o 
  -6   6   8       31.90       40.44      2.71 o 
  -5   6   8       13.35       15.51      2.47 o 
  -4   6   8        3.69        3.30      1.51 o 
  -3   6   8       29.86       37.22      3.66 o 
  -2   6   8        1.97        3.25      1.55 o 
  -1   6   8       54.11       46.55      2.39 o 
   0   6   8       39.44       44.63      2.39 o 
   1   6   8      115.96      108.01      3.88 o 
   2   6   8       16.82       18.17      1.68 o 
   3   6   8       22.72       25.83      2.05 o 
   4   6   8       17.64       21.58      1.78 o 
   5   6   8        7.37        6.83      1.49 o 
   6   6   8        3.37        3.70      1.58 o 
   7   6   8        2.51        6.21      1.65 o 
   8   6   8        3.52        3.21      1.59 o 
   9   6   8       23.32       18.60      2.56 o 
  10   6   8        7.18        7.05      2.30 o 
  11   6   8        9.67       13.54      2.08 o 
  12   6   8        9.98       11.87      2.86 o 
  13   6   8       12.66       14.25      3.03 o 
 -13   7   8        5.31        4.11      1.48 o 
 -12   7   8        2.42        3.35      1.75 o 
 -11   7   8        0.00       -1.52      1.52 o 
 -10   7   8       12.14        8.67      1.83 o 
  -9   7   8       16.55        8.16      1.79 o 
  -8   7   8        0.61       -1.49      1.49 o 
  -7   7   8       18.11       18.82      2.53 o 
  -6   7   8        0.01        0.72      1.64 o 
  -5   7   8       70.93       70.28     12.22 o 
  -4   7   8        0.28       -1.73      2.64 o 
  -3   7   8       33.33       33.37      3.16 o 
  -2   7   8       53.28       50.65      4.11 o 
  -1   7   8      104.87      100.37      5.42 o 
   0   7   8        0.14       -2.07      2.07 o 
   1   7   8       54.33       53.44      4.00 o 
   2   7   8       41.22       37.40      3.42 o 
   3   7   8        6.10        0.99      2.39 o 
   4   7   8        0.37       -2.06      2.06 o 
   5   7   8        1.93        0.23      1.60 o 
   6   7   8        6.06        6.02      1.72 o 
   7   7   8        0.48        4.91      1.64 o 
   8   7   8        8.03        6.19      1.84 o 
   9   7   8        7.97        3.20      1.72 o 
  10   7   8        0.14        1.83      2.30 o 
  11   7   8        5.35        4.21      4.30 o 
 -11   8   8        2.91        1.27      2.27 o 
 -10   8   8        0.24       -2.10      2.10 o 
  -9   8   8        8.25        7.19      2.48 o 
  -8   8   8       22.69       22.20      2.96 o 
  -7   8   8       12.51       16.97      2.73 o 
  -6   8   8        4.57        2.61      3.35 o 
  -5   8   8        1.04       -2.01      3.19 o 
  -4   8   8        2.50       -1.82      3.25 o 
  -3   8   8        0.70       -1.92      1.92 o 
  -2   8   8        4.16        0.05      2.13 o 
  -1   8   8        9.15        8.10      2.43 o 
   0   8   8        2.41       -2.13      2.13 o 
   1   8   8        1.59       -2.11      2.11 o 
   2   8   8        0.42       -1.54      2.18 o 
   3   8   8       10.45        8.76      2.55 o 
   4   8   8       11.25       11.75      2.59 o 
   5   8   8       19.84       17.71      2.81 o 
   6   8   8        5.77        1.33      1.70 o 
   7   8   8        0.46        1.77      2.29 o 
   8   8   8        0.73        3.91      1.72 o 
   9   8   8        6.29        4.93      2.46 o 
  10   8   8        1.62       -1.39      2.37 o 
  -9   9   8        2.27       -0.68      2.44 o 
  -8   9   8        0.09       -3.25      3.25 o 
  -7   9   8       10.03        8.54      3.92 o 
  -6   9   8        7.38        3.15      3.57 o 
  -5   9   8        0.88       -2.84      3.35 o 
  -4   9   8        4.10        1.88      3.60 o 
  -3   9   8        0.37       -1.59      3.47 o 
  -2   9   8        6.89        4.36      3.73 o 
  -1   9   8        0.09        0.76      3.50 o 
   0   9   8        2.67        2.93      3.70 o 
   1   9   8        0.71       -3.41      3.41 o 
   2   9   8        3.50        0.70      3.44 o 
   3   9   8        1.09        3.57      3.44 o 
   4   9   8       13.26        5.42      3.60 o 
   5   9   8        6.89       12.08      3.82 o 
   6   9   8        0.80        2.36      3.31 o 
   7   9   8        7.31       15.12      2.42 o 
   8   9   8        8.67       11.16      2.25 o 
  -6  10   8        0.35       -3.57      3.57 o 
  -5  10   8        0.00       -2.64      3.76 o 
  -4  10   8        5.71        4.46      4.01 o 
  -3  10   8        0.59       -3.50      3.50 o 
  -2  10   8        1.27       -3.41      3.73 o 
  -1  10   8        0.08       -3.57      3.57 o 
   0  10   8        8.77        3.66      3.82 o 
   1  10   8        0.56        0.19      3.66 o 
   2  10   8       11.65       16.47      4.36 o 
   3  10   8        1.36       -0.25      3.60 o 
   4  10   8        0.31        2.26      3.73 o 
   5  10   8        3.82        7.58      3.82 o 
 -15   1   9        0.45        0.56      1.38 o 
 -14   1   9        6.62        9.51      1.53 o 
 -13   1   9        0.44       -0.45      1.19 o 
 -12   1   9        1.59        3.11      1.45 o 
 -11   1   9        9.59        8.07      1.55 o 
 -10   1   9        0.74        0.00      1.27 o 
  -9   1   9        8.39        9.05      1.52 o 
  -8   1   9       64.17       67.33      3.19 o 
  -7   1   9        1.30        2.33      2.15 o 
  -6   1   9        0.40        1.59      1.63 o 
  -5   1   9        8.65        6.55      1.84 o 
  -4   1   9        6.39        7.18      1.89 o 
  -3   1   9       21.83       28.12      2.69 o 
  -2   1   9       17.17       19.93      2.42 o 
  -1   1   9        3.45        1.87      2.28 o 
   0   1   9       24.14       34.17      4.08 o 
   1   1   9       96.21      112.68     11.71 o 
   2   1   9        1.60       -1.01      1.97 o 
   3   1   9       13.91       10.61      2.48 o 
   4   1   9      115.32      120.20      7.33 o 
   5   1   9        2.52        3.38      1.50 o 
   6   1   9        0.83        2.11      1.46 o 
   7   1   9        5.38        6.55      2.37 o 
   8   1   9       18.10       15.45      1.77 o 
   9   1   9        2.68        0.29      1.66 o 
  10   1   9        0.05       -0.41      1.50 o 
  11   1   9        0.42       -0.67      1.59 o 
  12   1   9        0.53       -0.05      2.16 o 
  13   1   9        4.32        2.41      1.81 o 
 -15   2   9       14.81       16.08      2.10 o 
 -14   2   9        9.07       12.17      1.90 o 
 -13   2   9       13.21       17.87      1.98 o 
 -12   2   9       11.00       11.53      1.75 o 
 -11   2   9       15.72       13.33      1.76 o 
 -10   2   9       24.31       25.01      2.07 o 
  -9   2   9       16.10       18.90      1.89 o 
  -8   2   9        6.61        3.89      1.24 o 
  -7   2   9       24.12       24.99      1.75 o 
  -6   2   9        0.30        0.10      1.12 o 
  -5   2   9       25.18       28.51      2.78 o 
  -4   2   9        0.83       -1.58      1.58 o 
  -3   2   9       10.85       11.56      2.26 o 
  -2   2   9        5.72        3.76      1.87 o 
  -1   2   9        3.85        1.70      1.79 o 
   0   2   9        7.65        7.43      2.08 o 
   1   2   9       16.88       20.81      2.63 o 
   2   2   9        5.12       12.98      4.29 o 
   3   2   9       23.03       36.49      8.38 o 
   4   2   9        0.01        2.60      1.77 o 
   5   2   9        0.50        0.23      1.46 o 
   6   2   9       66.32       70.09      3.13 o 
   7   2   9        4.09        5.33      1.53 o 
   8   2   9        5.10        6.26      1.62 o 
   9   2   9        5.66        2.26      1.99 o 
  10   2   9        0.47       -0.60      1.51 o 
  11   2   9        1.45        1.06      1.60 o 
  12   2   9        5.84        3.46      1.75 o 
  13   2   9        1.24        3.19      1.82 o 
 -14   3   9        3.03        4.59      1.73 o 
 -13   3   9        1.20        0.49      1.56 o 
 -12   3   9        1.24        0.38      1.46 o 
 -11   3   9       13.90       17.22      1.91 o 
 -10   3   9       12.49       14.73      1.59 o 
  -9   3   9        6.04        1.70      1.27 o 
  -8   3   9       17.28       22.20      1.73 o 
  -7   3   9       29.76       31.37      1.99 o 
  -6   3   9        2.26       -0.65      1.17 o 
  -5   3   9       15.00       15.93      1.53 o 
  -4   3   9        6.65        4.71      1.27 o 
  -3   3   9        1.35       -0.62      1.37 o 
  -2   3   9        1.94       -1.60      1.60 o 
  -1   3   9        8.14        6.96      2.02 o 
   0   3   9        0.38        4.54      2.01 o 
   1   3   9      105.41      121.01      6.35 o 
   2   3   9      119.60      117.43      6.31 o 
   3   3   9      109.71      113.69      6.22 o 
   4   3   9        9.98        6.30      1.88 o 
   5   3   9       35.55       25.04      1.97 o 
   6   3   9       20.10       16.62      1.95 o 
   7   3   9       11.88        8.52      1.92 o 
   8   3   9        0.03       -1.45      1.45 o 
   9   3   9        0.00       -0.61      1.51 o 
  10   3   9        0.79        3.27      1.63 o 
  11   3   9        0.34       -1.35      1.72 o 
  12   3   9        0.43       -0.76      1.66 o 
  13   3   9        0.73       -1.29      1.78 o 
 -14   4   9        0.21       -2.02      2.02 o 
 -13   4   9        0.44       -1.52      1.52 o 
 -12   4   9        5.56        5.12      1.44 o 
 -11   4   9        1.06       -0.26      1.28 o 
 -10   4   9        8.22       12.31      1.58 o 
  -9   4   9        0.34       -0.34      1.25 o 
  -8   4   9       15.27       11.89      1.54 o 
  -7   4   9       28.53       32.60      2.06 o 
  -6   4   9        0.43       -0.71      1.25 o 
  -5   4   9        0.63       -0.80      1.23 o 
  -4   4   9        2.76        0.07      1.23 o 
  -3   4   9        0.34       -1.40      1.40 o 
  -2   4   9        9.39        4.23      1.60 o 
  -1   4   9        9.41        5.10      1.70 o 
   0   4   9       29.36       39.82      8.28 o 
   1   4   9       18.82       17.19      2.59 o 
   2   4   9       14.24       23.22      2.90 o 
   3   4   9       46.75       63.64      7.81 o 
   4   4   9        5.89        5.63      1.83 o 
   5   4   9       25.12       20.14      2.25 o 
   6   4   9        2.18        2.71      1.28 o 
   7   4   9       14.23       20.90      1.91 o 
   8   4   9        6.49        6.45      1.66 o 
   9   4   9        1.80       -0.39      1.53 o 
  10   4   9        1.56        0.42      1.59 o 
  11   4   9        1.89        4.75      1.76 o 
  12   4   9       17.97       20.29      2.13 o 
 -13   5   9        6.21        6.04      1.57 o 
 -12   5   9        7.24       11.31      1.67 o 
 -11   5   9       11.43        9.17      1.60 o 
 -10   5   9        0.00        0.89      1.34 o 
  -9   5   9        8.54       10.11      1.56 o 
  -8   5   9       10.09       10.15      1.55 o 
  -7   5   9        0.26       -0.53      1.27 o 
  -6   5   9        0.45        0.13      1.32 o 
  -5   5   9       30.36       27.72      1.99 o 
  -4   5   9       76.89       78.25      3.79 o 
  -3   5   9       68.86       60.80      3.30 o 
  -2   5   9       28.26       22.75      2.23 o 
  -1   5   9        0.04       -1.55      1.55 o 
   0   5   9        9.12        7.75      1.88 o 
   1   5   9        2.68        0.81      1.70 o 
   2   5   9       14.97       14.23      2.59 o 
   3   5   9        7.01        4.57      3.50 o 
   4   5   9        6.80        2.93      2.33 o 
   5   5   9       14.44       19.79      2.22 o 
   6   5   9        4.24        7.69      1.95 o 
   7   5   9        0.00        0.30      1.77 o 
   8   5   9        3.24        0.86      1.85 o 
   9   5   9        0.06        0.33      1.50 o 
  10   5   9        1.19        0.66      1.62 o 
  11   5   9        3.52        2.57      1.74 o 
 -12   6   9        0.18       -1.38      1.38 o 
 -11   6   9        2.45        0.79      1.40 o 
 -10   6   9        1.56        0.28      1.37 o 
  -9   6   9        5.62        3.18      1.40 o 
  -8   6   9        2.79        1.09      1.38 o 
  -7   6   9        2.82        4.11      1.44 o 
  -6   6   9       35.67       35.88      2.32 o 
  -5   6   9        5.21        6.44      2.00 o 
  -4   6   9        5.63        7.77      1.60 o 
  -3   6   9       12.66        9.88      2.52 o 
  -2   6   9        2.00        2.54      1.43 o 
  -1   6   9        2.92        0.71      1.33 o 
   0   6   9        5.58       -0.38      1.57 o 
   1   6   9        8.18        2.25      2.27 o 
   2   6   9        0.00       -1.65      1.65 o 
   3   6   9        1.11        0.61      1.73 o 
   4   6   9        2.77        0.96      3.50 o 
   5   6   9        0.07       -1.96      1.96 o 
   6   6   9        6.52        6.26      2.30 o 
   7   6   9        1.40        1.55      2.14 o 
   8   6   9        0.45        0.31      2.14 o 
   9   6   9        4.90        5.45      2.42 o 
  10   6   9        2.07        2.82      2.40 o 
 -10   7   9        1.63       -1.02      1.74 o 
  -9   7   9        0.07       -1.68      1.68 o 
  -8   7   9        0.02       -1.66      1.67 o 
  -7   7   9        0.19       -1.68      1.68 o 
  -6   7   9       10.40       15.14      2.67 o 
  -5   7   9       20.37       24.49      3.00 o 
  -4   7   9        5.43        9.11      2.95 o 
  -3   7   9       32.71       31.64      3.31 o 
  -2   7   9        0.84       -2.21      2.21 o 
  -1   7   9        0.71       -2.21      2.21 o 
   0   7   9        4.42        3.56      2.46 o 
   1   7   9        0.00       -2.95      2.95 o 
   2   7   9        7.58        2.50      2.46 o 
   3   7   9        4.92        1.97      2.42 o 
   4   7   9        0.18       -0.68      2.37 o 
   5   7   9        1.70        3.30      2.48 o 
   6   7   9        9.84       13.66      3.33 o 
   7   7   9        3.64        2.17      2.27 o 
   8   7   9        4.70        5.46      2.77 o 
   9   7   9        1.71        2.32      2.38 o 
  -8   8   9        0.31       -2.71      3.47 o 
  -7   8   9        0.06       -3.35      3.41 o 
  -6   8   9        0.06       -2.04      3.41 o 
  -5   8   9        0.22       -1.27      3.44 o 
  -4   8   9        2.08        1.79      2.35 o 
  -3   8   9       26.69       32.93      3.39 o 
  -2   8   9        5.05        5.48      2.57 o 
  -1   8   9       25.67       25.57      3.24 o 
   0   8   9        0.05       -2.35      2.35 o 
   1   8   9        0.30        0.81      2.48 o 
   2   8   9        3.10        0.06      2.44 o 
   3   8   9        0.01       -0.67      2.43 o 
   4   8   9       14.56       11.87      3.78 o 
   5   8   9       20.05       18.60      3.06 o 
   6   8   9        0.10       -2.23      4.06 o 
   7   8   9        0.03       -0.61      1.90 o 
  -5   9   9        0.00       -3.76      3.76 o 
  -4   9   9        5.64       -0.25      3.86 o 
  -3   9   9        0.35       -3.25      3.70 o 
  -2   9   9        6.24        4.40      3.92 o 
  -1   9   9        0.98       -2.90      3.76 o 
   0   9   9        0.28       -2.04      3.76 o 
   1   9   9        5.86        4.05      4.01 o 
   2   9   9        0.24       -3.63      3.63 o 
   3   9   9        2.80        3.03      3.82 o 
 -13   0  10       15.47       16.09      3.76 o 
 -12   0  10        0.70       -2.58      2.58 o 
 -11   0  10        6.33        5.77      3.03 o 
 -10   0  10       10.79        7.52      2.96 o 
  -9   0  10        1.52       -1.82      2.42 o 
  -8   0  10        0.20       -0.03      2.45 o 
  -7   0  10       12.20       11.53      3.25 o 
  -6   0  10       22.74       19.88      3.57 o 
  -5   0  10       17.38       18.29      3.50 o 
  -4   0  10       18.61       22.59      3.82 o 
  -3   0  10        8.59        9.49      3.15 o 
  -2   0  10        6.67        7.90      3.15 o 
  -1   0  10        0.04       -2.26      2.64 o 
   0   0  10       19.80       25.65      4.24 o 
   1   0  10       61.45       77.45      7.01 o 
   2   0  10       63.66       52.76      6.21 o 
   3   0  10        2.23        2.01      3.47 o 
   4   0  10      136.88      126.84      9.81 o 
   5   0  10      271.65      302.93     13.02 o 
   6   0  10       46.39       47.60      4.78 o 
   7   0  10        4.94        8.88      5.86 o 
   8   0  10       10.80        9.35      2.49 o 
   9   0  10        1.19       -0.65      2.99 o 
  10   0  10        7.36        1.85      4.24 o 
  11   0  10        9.07       15.32      2.90 o 
 -13   1  10        0.21       -2.03      2.03 o 
 -12   1  10        0.57       -1.92      1.92 o 
 -11   1  10        1.86        3.35      2.04 o 
 -10   1  10        9.00       12.15      2.30 o 
  -9   1  10       11.40       10.83      2.24 o 
  -8   1  10        8.76       10.99      2.20 o 
  -7   1  10       15.58       20.00      2.99 o 
  -6   1  10       17.95       21.59      2.60 o 
  -5   1  10       11.34       14.38      2.39 o 
  -4   1  10        0.01        1.50      2.04 o 
  -3   1  10       19.55       21.17      2.69 o 
  -2   1  10        0.14        0.35      1.90 o 
  -1   1  10       12.15       22.09      2.80 o 
   0   1  10       42.05       56.84      5.13 o 
   1   1  10        3.78        3.01      2.25 o 
   2   1  10        2.08        2.09      2.28 o 
   3   1  10       43.06       33.23      3.49 o 
   4   1  10       16.21       21.96      3.14 o 
   5   1  10        0.53        1.36      1.93 o 
   6   1  10        0.83        3.21      1.72 o 
   7   1  10       23.12       23.87      2.09 o 
   8   1  10        0.26       -0.56      1.56 o 
   9   1  10        0.76        0.12      2.14 o 
  10   1  10        0.00       -0.31      1.82 o 
  11   1  10        0.63       -0.69      1.76 o 
 -12   2  10        1.63       -1.56      1.56 o 
 -11   2  10        0.07        0.55      1.33 o 
 -10   2  10        1.27       -1.37      1.87 o 
  -9   2  10        2.44        3.60      2.01 o 
  -8   2  10        0.06        1.16      1.88 o 
  -7   2  10        3.29        1.84      1.93 o 
  -6   2  10        2.65        0.44      1.83 o 
  -5   2  10        0.92        0.50      1.87 o 
  -4   2  10        5.58        5.16      2.08 o 
  -3   2  10        0.01       -0.78      1.86 o 
  -2   2  10        5.89        8.23      2.23 o 
  -1   2  10        0.17        1.11      2.03 o 
   0   2  10        0.00       -2.01      2.01 o 
   1   2  10        2.89        3.18      2.24 o 
   2   2  10        0.81        1.64      2.30 o 
   3   2  10        0.17        2.27      2.40 o 
   4   2  10       84.74       90.75      5.60 o 
   5   2  10        0.28        0.71      1.91 o 
   6   2  10       12.21       19.42      2.00 o 
   7   2  10        1.04        0.87      2.01 o 
   8   2  10        0.21        0.29      1.98 o 
   9   2  10        2.17        1.85      1.96 o 
  10   2  10        0.24       -0.48      1.68 o 
 -12   3  10        2.45       -1.37      1.42 o 
 -11   3  10        3.48        2.59      1.47 o 
 -10   3  10        0.01       -0.57      1.35 o 
  -9   3  10        1.61        1.68      1.35 o 
  -8   3  10        3.75        2.51      1.98 o 
  -7   3  10        0.42        0.64      1.92 o 
  -6   3  10        0.70       -0.57      1.84 o 
  -5   3  10        2.27        1.42      1.96 o 
  -4   3  10        0.46       -1.44      2.33 o 
  -3   3  10        0.21       -1.89      1.89 o 
  -2   3  10        0.58       -1.94      1.94 o 
  -1   3  10        6.57        9.39      2.42 o 
   0   3  10        1.11       -0.43      2.88 o 
   1   3  10       10.20        9.42      2.57 o 
   2   3  10        6.96        7.35      2.57 o 
   3   3  10        1.09        3.13      2.50 o 
   4   3  10       10.61        8.92      2.79 o 
   5   3  10        8.41       15.03      2.26 o 
   6   3  10        8.44       15.57      1.97 o 
   7   3  10        0.42       -0.23      1.63 o 
   8   3  10        0.25       -0.04      1.64 o 
   9   3  10        0.45       -1.57      1.57 o 
  10   3  10        0.33       -1.56      1.68 o 
 -11   4  10        0.31       -1.37      1.42 o 
 -10   4  10        1.61       -0.60      1.39 o 
  -9   4  10        2.02        0.59      1.39 o 
  -8   4  10        0.04        0.02      1.35 o 
  -7   4  10        1.42        1.81      1.53 o 
  -6   4  10        1.78        1.38      1.42 o 
  -5   4  10        2.71        2.85      2.37 o 
  -4   4  10        2.46        0.58      2.00 o 
  -3   4  10        3.55        3.11      2.12 o 
  -2   4  10       18.13       19.38      2.76 o 
  -1   4  10       28.16       27.11      3.06 o 
   0   4  10       35.81       43.34      3.78 o 
   1   4  10        1.49       -0.56      2.24 o 
   2   4  10        0.32       -1.17      2.27 o 
   3   4  10        7.45        5.70      2.61 o 
   4   4  10       15.68       12.70      2.92 o 
   5   4  10        4.15        1.58      2.65 o 
   6   4  10        2.76        2.34      2.03 o 
   7   4  10       10.09        7.54      2.21 o 
   8   4  10        8.82        9.51      1.85 o 
   9   4  10        1.02       -1.21      1.85 o 
 -10   5  10        0.06       -1.40      1.40 o 
  -9   5  10        0.02       -1.39      1.39 o 
  -8   5  10        0.22       -0.78      1.43 o 
  -7   5  10        0.35       -1.39      1.39 o 
  -6   5  10       35.76       36.12      2.34 o 
  -5   5  10        3.76        5.42      1.83 o 
  -4   5  10        1.74        2.52      1.79 o 
  -3   5  10        4.99        4.85      2.20 o 
  -2   5  10        5.54        3.36      2.24 o 
  -1   5  10        3.95        1.67      2.21 o 
   0   5  10        2.39       -0.38      2.09 o 
   1   5  10        9.94        7.36      3.39 o 
   2   5  10        7.14        1.57      2.33 o 
   3   5  10        0.54       -0.94      2.33 o 
   4   5  10        3.88        2.67      2.62 o 
   5   5  10        7.05        7.93      2.87 o 
   6   5  10        9.85        6.63      2.21 o 
   7   5  10        1.23        0.63      1.97 o 
   8   5  10        1.43       -0.28      2.00 o 
  -9   6  10        6.40        6.27      1.69 o 
  -8   6  10        0.51       -0.80      1.47 o 
  -7   6  10        1.81        0.07      1.51 o 
  -6   6  10        0.66       -0.31      1.81 o 
  -5   6  10        1.11        1.01      1.96 o 
  -4   6  10       13.11       14.15      2.14 o 
  -3   6  10       26.76       27.38      3.13 o 
  -2   6  10       11.98        6.81      1.96 o 
  -1   6  10        0.02       -1.07      2.07 o 
   0   6  10        0.02       -2.49      2.49 o 
   1   6  10        0.16       -2.69      2.69 o 
   2   6  10        0.53       -1.98      3.57 o 
   3   6  10        5.08        6.34      4.24 o 
   4   6  10        0.12       -3.57      3.57 o 
   5   6  10        3.53        1.27      4.05 o 
   6   6  10        6.17        2.58      4.36 o 
   7   6  10        0.09        1.49      2.49 o 
  -6   7  10        1.94       -2.45      2.45 o 
  -5   7  10        2.97        2.39      4.56 o 
  -4   7  10        2.06        0.40      2.44 o 
  -3   7  10        2.19        4.57      3.55 o 
  -2   7  10        5.81        6.20      2.72 o 
  -1   7  10       14.85        7.56      2.84 o 
   0   7  10       10.15        6.93      2.85 o 
   1   7  10        0.07       -3.47      3.47 o 
   2   7  10        2.03       -1.85      3.86 o 
   3   7  10        3.94        6.47      4.27 o 
   4   7  10        2.30        4.17      4.33 o 
  -9   1  11        5.44        6.22      2.31 o 
  -8   1  11        3.59        3.23      2.18 o 
  -7   1  11        1.85       -0.18      2.05 o 
  -6   1  11        3.73        5.34      2.29 o 
  -5   1  11        1.23        4.37      2.17 o 
  -4   1  11       25.76       32.90      6.52 o 
  -3   1  11        4.85        6.38      2.39 o 
  -2   1  11        4.36        7.04      2.44 o 
  -1   1  11        0.28       -2.13      2.13 o 
   0   1  11        1.41       -0.37      2.68 o 
   1   1  11        0.25       -2.24      2.24 o 
   2   1  11        0.00       -1.07      2.42 o 
   3   1  11        0.12        0.64      2.60 o 
   4   1  11       20.14       17.11      3.27 o 
   5   1  11        9.06       11.96      3.14 o 
   6   1  11        6.43        8.08      3.14 o 
   7   1  11       23.33       26.40      2.41 o 
  -9   2  11        0.06       -1.44      2.06 o 
  -8   2  11        0.27        0.56      2.11 o 
  -7   2  11        1.70        2.42      2.18 o 
  -6   2  11       15.30       13.85      2.63 o 
  -5   2  11        0.87        1.31      3.50 o 
  -4   2  11        5.05        2.31      2.21 o 
  -3   2  11       10.07       11.68      2.64 o 
  -2   2  11        7.11        8.29      2.53 o 
  -1   2  11       32.59       42.99      4.02 o 
   0   2  11       15.02       21.35      3.57 o 
   1   2  11        2.61       -1.49      2.40 o 
   2   2  11        0.29       -2.39      2.39 o 
   3   2  11        8.02        6.13      3.43 o 
   4   2  11        0.00       -0.66      2.68 o 
   5   2  11        6.97        4.90      2.99 o 
   6   2  11       43.13       47.87      4.56 o 
   7   2  11        0.00        1.06      2.31 o 
  -8   3  11        0.12       -0.21      2.12 o 
  -7   3  11        4.36        6.83      3.71 o 
  -6   3  11        1.14        3.40      2.27 o 
  -5   3  11        2.48        0.11      2.11 o 
  -4   3  11        0.44       -1.69      2.11 o 
  -3   3  11       11.46        8.35      2.57 o 
  -2   3  11        2.25        5.00      2.43 o 
  -1   3  11        5.63        3.57      2.47 o 
   0   3  11        2.56        1.61      2.47 o 
   1   3  11        3.32       -0.38      2.44 o 
   2   3  11        0.53       -1.06      2.51 o 
   3   3  11       10.86       10.49      3.00 o 
   4   3  11        2.24        1.23      3.66 o 
   5   3  11        0.05       -1.81      3.33 o 
   6   3  11        2.25       -1.68      2.88 o 
  -7   4  11        0.02       -1.62      2.07 o 
  -6   4  11        2.58        1.66      2.68 o 
  -5   4  11        0.22        1.12      3.49 o 
  -4   4  11        0.79       -0.45      2.15 o 
  -3   4  11        0.08       -0.87      2.15 o 
  -2   4  11        0.29       -2.20      2.20 o 
  -1   4  11        6.65        6.51      2.58 o 
   0   4  11        0.26       -2.29      2.29 o 
   1   4  11        4.23        4.99      2.68 o 
   2   4  11        3.51        2.41      2.68 o 
   3   4  11        2.21       -0.83      2.58 o 
   4   4  11        0.72        2.93      2.82 o 
   5   4  11        3.06        3.06      2.99 o 
  -5   5  11        1.57        0.58      2.19 o 
  -4   5  11        1.50        1.57      2.26 o 
  -3   5  11        0.77        1.72      2.32 o 
  -2   5  11        0.17       -1.11      2.25 o 
  -1   5  11        1.17       -0.81      3.17 o 
   0   5  11        0.29       -0.39      2.40 o 
   1   5  11        0.03       -1.28      2.40 o 
   2   5  11        0.28       -2.37      2.37 o 
                                                 
